# Supplementary material for: From Resistance to Redesign—The Emerging Logic of Hybrid Care in Treatment-Resistant Depression
Source: Brain Sci. 2026 Jun 4;16(6):612. doi: 10.3390/brainsci16060612 (PMC13297414; doi:10.3390/brainsci16060612)
Supplement: Supplementary file 1 [file brainsci-16-00612-s001.zip]

Archive with 3 entries (3 files):
- Dataset S1.xlsx
- Supplementary Materials S1_Clean Version.pdf
- Table S1.xlsx
