# Supplementary material for: From Resistance to Redesign—The Emerging Logic of Hybrid Care in Treatment-Resistant Depression
Source: Brain Sci. 2026 Jun 4;16(6):612. doi: 10.3390/brainsci16060612 (PMC13297414; doi:10.3390/brainsci16060612)
Supplement: Supplementary file 1 [file brainsci-16-00612-s001.zip › Dataset S1.xlsx]

## Sheet: Sheet1
master_id	registry_ids	title	condition	interventions	phase	status	enrollment	study_type	start_date	completion_date	sponsor	countries	description	primary_outcome	secondary_outcomes	source	registry_file	nct_id	ctis_id	isrctn_id	_title_l	_cond_l	_desc_l	_type_l	_interv_l	_exclude_reason	_text	class_mech	mech_detail	class_confidence	class_rationale	_trd_text	trd_flag	trd_evidence	endpoint_scale	endpoint_standard
NCT00035321	NCT:NCT00035321	The Study of Olanzapine Plus Fluoxetine in Combination for Treatment of Treatment Resistant Depression	Major Depressive Disorder	DRUG: Olanzapine|DRUG: Fluoxetine	PHASE3	COMPLETED	600	INTERVENTIONAL	2002-04	2005-07	Eli Lilly and Company	For additional information regarding investigative sites for this trial, contact 1-877-CTLILLY (1-877-285-4559, 1-317-615-4559) Mon-Fri from 9AM to 5PM Eastern time (UTC/GMT - 5 hours, EST), or speak with your personal physician., Oceanside, California, United States|For additional information regarding investigative sites for this trial, contact 1-877-CTLILLY (1-877-285-4559, 1-317-615-4559) Mon…	The purposes of this study are to determine: * Whether olanzapine plus fluoxetine in combination will help patients with treatment-resistant major depression. * The safety of olanzapine plus fluoxetine in combination, plus and any side effects that might be associated with the combination. * The effectiveness of olanzapine plus fluoxetine compared to olanzapine and fluoxetine alone.	To assess the efficacy of up to 8 weeks of treatment with OFC versus olanzapine and fluoxetine monotherapies, in patients with recurrent MDD without psychotic features|who meet study criteria for TRD, as measured by last observation carried forward (LOCF) mean change from baseline to endpoint in the MADRS total score|Treatment-resistant depression will be defined as:historic failure to achieve sa…	To compare the efficacy, safety, and quality of life results of up to 8 weeks of OFC therapy(treatment phase) with fluoxetine and olanzapine monotherapies using the following assessments:|Onset of action as measured by time to achieve and initial response (greater than or equal to 25% reduction from baseline in MADRS total score|Efficacy in the treatment of co-morbid anxiety symptoms as measured …			NCT00035321			the study of olanzapine plus fluoxetine in combination for treatment of treatment resistant depression	major depressive disorder	the purposes of this study are to determine: * whether olanzapine plus fluoxetine in combination will help patients with treatment-resistant major depression. * the safety of olanzapine plus fluoxetine in combination, plus and any side effects that might be associated with the combination. * the effectiveness of olanzapine plus fluoxetine compared to olanzapine and fluoxetine alone.	interventional	drug: olanzapine|drug: fluoxetine		the study of olanzapine plus fluoxetine in combination for treatment of treatment resistant depression | drug: olanzapine|drug: fluoxetine | the purposes of this study are to determine: * whether olanzapine plus fluoxetine in combination will help patients with treatment-resistant major depression. * the safety of olanzapine plus fluoxetine in combination, plus and any side effects that might be …	digital-combined	antidepressant; ect; fluoxetine; olanzapine	high	device:ect; pharma:antidepressant,fluoxetine,olanzapine	The Study of Olanzapine Plus Fluoxetine in Combination for Treatment of Treatment Resistant Depression | Major Depressive Disorder | The purposes of this study are to determine: * Whether olanzapine plus fluoxetine in combination will help patients with treatment-resistant major depression. * The safety of olanzapine plus fluoxetine in combination, plus and any side effects that might be associat…	explicit	treatment-resistant; resistant depression	MADRS	yes
NCT00044681	NCT:NCT00044681	A Study of the Effectiveness and Safety of Risperidone to Augment SSRI Therapy in Patients With Treatment-resistant Depression	Depressive Disorder|Depressive Disorder, Major|Depression	DRUG: risperidone	PHASE3	COMPLETED	258	INTERVENTIONAL	2002-10	2004-03	Johnson & Johnson Pharmaceutical Research & Development, L.L.C.		The purpose of this study is to evaluate the effectiveness and safety of risperidone to augment SSRI therapy in patients with treatment-resistant depression and to demonstrate the long-term maintenance effect of risperidone as augmentation therapy compared with placebo augmentation in these patients.	Change from baseline in Montgomery-Asberg Depression Rating Scale (MADRS) total score at end of treatment; time to relapse	Response rate, determined from >=50% improvement from baseline at MADRS total score; change from baseline in Hamilton Rating Scale of Depression (HAM-D) and Clinical Global Impression (CGI) scale; incidence of adverse events throughout study.			NCT00044681			a study of the effectiveness and safety of risperidone to augment ssri therapy in patients with treatment-resistant depression	depressive disorder|depressive disorder, major|depression	the purpose of this study is to evaluate the effectiveness and safety of risperidone to augment ssri therapy in patients with treatment-resistant depression and to demonstrate the long-term maintenance effect of risperidone as augmentation therapy compared with placebo augmentation in these patients.	interventional	drug: risperidone		a study of the effectiveness and safety of risperidone to augment ssri therapy in patients with treatment-resistant depression | drug: risperidone | the purpose of this study is to evaluate the effectiveness and safety of risperidone to augment ssri therapy in patients with treatment-resistant depression and to demonstrate the long-term maintenance effect of risperidone as augmentation therapy co…	digital-combined	augmentation; ect; ssri	high	device:ect; pharma:ssri,augmentation	A Study of the Effectiveness and Safety of Risperidone to Augment SSRI Therapy in Patients With Treatment-resistant Depression | Depressive Disorder|Depressive Disorder, Major|Depression | The purpose of this study is to evaluate the effectiveness and safety of risperidone to augment SSRI therapy in patients with treatment-resistant depression and to demonstrate the long-term maintenance effect o…	explicit	treatment-resistant; resistant depression	MADRS	yes
NCT00070694	NCT:NCT00070694	An Investigation of the Antidepressant Efficacy of the 5-HT2A Antagonist, M100907, in Combination With Citalopram in Treatment Resistant Depression	Depressive Disorder	DRUG: MDL100.907	PHASE2	COMPLETED	96	INTERVENTIONAL	2003-09	2004-10	National Institute of Mental Health (NIMH)	National Institute of Mental Health (NIMH), Bethesda, Maryland, 20892, United States	This study will examine whether a highly specific and powerful 5-hydroxytryptamine 2A (5-HT2A) antagonist, M100907, combined with escitalopram, is responsible for an antidepressant effect. Major affective disorders are common and can be chronic and life threatening. Yet as many as 50 to 75 percent of patients get only a partial response to the use of antidepressants. Some do not respond to medica…					NCT00070694			an investigation of the antidepressant efficacy of the 5-ht2a antagonist, m100907, in combination with citalopram in treatment resistant depression	depressive disorder	this study will examine whether a highly specific and powerful 5-hydroxytryptamine 2a (5-ht2a) antagonist, m100907, combined with escitalopram, is responsible for an antidepressant effect. major affective disorders are common and can be chronic and life threatening. yet as many as 50 to 75 percent of patients get only a partial response to the use of antidepressants. some do not respond to medica…	interventional	drug: mdl100.907		an investigation of the antidepressant efficacy of the 5-ht2a antagonist, m100907, in combination with citalopram in treatment resistant depression | drug: mdl100.907 | this study will examine whether a highly specific and powerful 5-hydroxytryptamine 2a (5-ht2a) antagonist, m100907, combined with escitalopram, is responsible for an antidepressant effect. major affective disorders are common and …	digital-combined	antidepressant; app; ces ; citalopram; ect; escitalopram; ssri	high	device:ect,ces ; pharma:ssri,antidepressant,citalopram,escitalopram; digital:app	An Investigation of the Antidepressant Efficacy of the 5-HT2A Antagonist, M100907, in Combination With Citalopram in Treatment Resistant Depression | Depressive Disorder | This study will examine whether a highly specific and powerful 5-hydroxytryptamine 2A (5-HT2A) antagonist, M100907, combined with escitalopram, is responsible for an antidepressant effect. Major affective disorders are common a…	explicit	treatment-resistant; resistant depression; partial/insufficient response	none	no
NCT00149071	NCT:NCT00149071	Transcranial Magnetic Stimulation (rTMS) Accelerates the Response to Escitalopram in Major Depression	Major Depression	DEVICE: rTMS|DEVICE: TMS|DEVICE: rTMS|DEVICE: rTMS		COMPLETED	61	INTERVENTIONAL	2004-03	2006-01	Hillerod Hospital, Denmark	Psychiatric research unit, Hilleroed Hospital,, Hillerød, 3400, Denmark	A doubleblind randomised trial with active versus sham rTMS in combination with escitalopram in patients with prior treatment resistant depression in an acute 12 weeks trial with subsequent 24 weeks study phase with active versus placebo citalopram	depression scores, 6 weeks				NCT00149071			transcranial magnetic stimulation (rtms) accelerates the response to escitalopram in major depression	major depression	a doubleblind randomised trial with active versus sham rtms in combination with escitalopram in patients with prior treatment resistant depression in an acute 12 weeks trial with subsequent 24 weeks study phase with active versus placebo citalopram	interventional	device: rtms|device: tms|device: rtms|device: rtms		transcranial magnetic stimulation (rtms) accelerates the response to escitalopram in major depression | device: rtms|device: tms|device: rtms|device: rtms | a doubleblind randomised trial with active versus sham rtms in combination with escitalopram in patients with prior treatment resistant depression in an acute 12 weeks trial with subsequent 24 weeks study phase with active versus placebo cita…	digital-combined	citalopram; escitalopram; rtms; transcranial magnetic	high	device:rtms,transcranial magnetic; pharma:citalopram,escitalopram	Transcranial Magnetic Stimulation (rTMS) Accelerates the Response to Escitalopram in Major Depression | Major Depression | A doubleblind randomised trial with active versus sham rTMS in combination with escitalopram in patients with prior treatment resistant depression in an acute 12 weeks trial with subsequent 24 weeks study phase with active versus placebo citalopram	explicit	treatment-resistant; resistant depression	none	no
NCT00150839	NCT:NCT00150839	Hippocampal Volume in Young Patients With Major Depression Before and After Combined Antidepressive Therapy	Depressive Disorder, Major	DRUG: Mirtazapine|DRUG: Venlafaxine	PHASE4	COMPLETED	80	INTERVENTIONAL	2006-03	2009-12	University of Erlangen-Nürnberg Medical School	Department of Psychiatry and Psychotherapy, University Erlangen-Nuremberg, Erlangen, Bavaria, 91054, Germany	The proposed study is a randomized, placebo-controlled, double-blind trial to evaluate the safety and efficacy of antidepressant combination for the treatment of depression. Depressive disorder is one of the most common human diseases with a high burden for every patient, her/his family, health care system and society as a whole. Actual treatment concepts of depressive disorders include pharmacol…	Categorial response to the medication. Categorial response is defined on the basis of CGI Improvement scale and 50% reduction in MADR-S score, Whole duration of study	Tolerability of treatment as assessed using the DOTES scale, Whole duration of study|Cognitive deficits as judged by the SKT system, Study duration|Self assessment of depression and anxiety using Beck's Depression/Anxiety Inventory (BDI/BAI), Whole study|Changes is blood levels of homocysteine, folate, vit B12, P11, whole study duration			NCT00150839			hippocampal volume in young patients with major depression before and after combined antidepressive therapy	depressive disorder, major	the proposed study is a randomized, placebo-controlled, double-blind trial to evaluate the safety and efficacy of antidepressant combination for the treatment of depression. depressive disorder is one of the most common human diseases with a high burden for every patient, her/his family, health care system and society as a whole. actual treatment concepts of depressive disorders include pharmacol…	interventional	drug: mirtazapine|drug: venlafaxine		hippocampal volume in young patients with major depression before and after combined antidepressive therapy | drug: mirtazapine|drug: venlafaxine | the proposed study is a randomized, placebo-controlled, double-blind trial to evaluate the safety and efficacy of antidepressant combination for the treatment of depression. depressive disorder is one of the most common human diseases with a high burd…	digital-combined	antidepressant; ect; electroconvulsive; mirtazapine; venlafaxine	high	device:ect,electroconvulsive; pharma:antidepressant,venlafaxine,mirtazapine	Hippocampal Volume in Young Patients With Major Depression Before and After Combined Antidepressive Therapy | Depressive Disorder, Major | The proposed study is a randomized, placebo-controlled, double-blind trial to evaluate the safety and efficacy of antidepressant combination for the treatment of depression. Depressive disorder is one of the most common human diseases with a high burden for ev…	explicit	treatment-resistant; resistant depression	none	no
NCT00168376	NCT:NCT00168376	A Randomised Double-Blind Trial of Targeted Repetitive Transcranial Magnetic Stimulation in Major Depressive Disorder	Major Depressive Disorder	DEVICE: Transcranial Magnetic Stimulation		COMPLETED	60	INTERVENTIONAL	2004-07	2006-04	The Alfred	Alfred Psychiatry Research Centre, Melbourne, Victoria, 3181, Australia	The study will involve a 3-week (15 session) randomized double-blind clinical trial of two repetitive transcranial magnetic stimulation (rTMS) conditions in patients with treatment resistant depression. rTMS site selection will be localized from structural MRI scans. The patients will be randomized to one of two conditions 1. rTMS targeted to the border of Brodmann area 46 and Brodmann area 9, 2.…	The outcome measure used is the MADRS (Montgomery-Asberg Depression Rating Scale). This is administered at baseline and on a fortnightly basis.	Other outcome measures administered fortnightly are: BPRS (Brief Psychiatric Rating Scale), CORE (measure of melancholic symptoms), BDI (Beck Depression Inventory), CGI (Clinical Global Impression Scale), GAF (Global Assessment of Functioning Scale).			NCT00168376			a randomised double-blind trial of targeted repetitive transcranial magnetic stimulation in major depressive disorder	major depressive disorder	the study will involve a 3-week (15 session) randomized double-blind clinical trial of two repetitive transcranial magnetic stimulation (rtms) conditions in patients with treatment resistant depression. rtms site selection will be localized from structural mri scans. the patients will be randomized to one of two conditions 1. rtms targeted to the border of brodmann area 46 and brodmann area 9, 2.…	interventional	device: transcranial magnetic stimulation		a randomised double-blind trial of targeted repetitive transcranial magnetic stimulation in major depressive disorder | device: transcranial magnetic stimulation | the study will involve a 3-week (15 session) randomized double-blind clinical trial of two repetitive transcranial magnetic stimulation (rtms) conditions in patients with treatment resistant depression. rtms site selection will be loca…	digital-combined	act ; ect; rtms; transcranial magnetic	high	device:rtms,transcranial magnetic,ect; psychotherapy:act	A Randomised Double-Blind Trial of Targeted Repetitive Transcranial Magnetic Stimulation in Major Depressive Disorder | Major Depressive Disorder | The study will involve a 3-week (15 session) randomized double-blind clinical trial of two repetitive transcranial magnetic stimulation (rTMS) conditions in patients with treatment resistant depression. rTMS site selection will be localized from struc…	explicit	treatment-resistant; resistant depression	MADRS	yes
NCT00179244	NCT:NCT00179244	Risperidone vs. Bupropion ER Augmentation of SSRIs in Treatment-Resistant Depression	Unipolar Depression	DRUG: Rispridone (drug) and Bupropion ER (drug)	PHASE3	COMPLETED	30	INTERVENTIONAL	2004-07	2005-04	Vanderbilt University	Vanderbilt University Medical Center, Nashville, Tennessee, 37211, United States	The purpose of this study is to evaluate the comparative effectiveness of Risperdal (risperidone) or bupropion ER (extended release) combined with a SSRI medication and to test the relative safety of the combinations.	MADRS (Montgomery Asberg's Depression Rating Scale)	HAM-D(Hamilton Rating Scale for Depression ) 17-item|BDI (Beck Depression Inventory)|HAM-A (Hamilton Rating Scale for Anxiety)|Clinical Global Impression Scale and Severity and Improvement.			NCT00179244			risperidone vs. bupropion er augmentation of ssris in treatment-resistant depression	unipolar depression	the purpose of this study is to evaluate the comparative effectiveness of risperdal (risperidone) or bupropion er (extended release) combined with a ssri medication and to test the relative safety of the combinations.	interventional	drug: rispridone (drug) and bupropion er (drug)		risperidone vs. bupropion er augmentation of ssris in treatment-resistant depression | drug: rispridone (drug) and bupropion er (drug) | the purpose of this study is to evaluate the comparative effectiveness of risperdal (risperidone) or bupropion er (extended release) combined with a ssri medication and to test the relative safety of the combinations. | madrs (montgomery asberg's depression rati…	digital-combined	augmentation; bupropion; ect; ssri	high	device:ect; pharma:ssri,augmentation,bupropion	Risperidone vs. Bupropion ER Augmentation of SSRIs in Treatment-Resistant Depression | Unipolar Depression | The purpose of this study is to evaluate the comparative effectiveness of Risperdal (risperidone) or bupropion ER (extended release) combined with a SSRI medication and to test the relative safety of the combinations.	explicit	treatment-resistant; resistant depression	MADRS	yes
NCT00203723	NCT:NCT00203723	Use of Risperidone in ECT for Treatment Resistant Depression	Major Depression	DRUG: Risperidone	PHASE4	TERMINATED	45	INTERVENTIONAL	2005-03	2006-05	University of California, Los Angeles	UCLA Npi&H, Los Angeles, California, 90024, United States	The purpose of this study is to determine if the combination of risperidone and ECT improves a patient's response in depression compared to ECT alone.	Scores on depression scales after 6 ECT treatments	Scores on Clinical Global Impression Scales and Symptom Checklist			NCT00203723			use of risperidone in ect for treatment resistant depression	major depression	the purpose of this study is to determine if the combination of risperidone and ect improves a patient's response in depression compared to ect alone.	interventional	drug: risperidone		use of risperidone in ect for treatment resistant depression | drug: risperidone | the purpose of this study is to determine if the combination of risperidone and ect improves a patient's response in depression compared to ect alone. | scores on depression scales after 6 ect treatments | scores on clinical global impression scales and symptom checklist	device	ect	moderate	device:ect	Use of Risperidone in ECT for Treatment Resistant Depression | Major Depression | The purpose of this study is to determine if the combination of risperidone and ECT improves a patient's response in depression compared to ECT alone.	explicit	treatment-resistant; resistant depression	none	no
NCT00220480	NCT:NCT00220480	A Naturalistic Study of the Efficacy and Safety of Escitalopram in Treatment Resistant Depression	Depressive Disorder, Major	DRUG: escitalopram		UNKNOWN	60	INTERVENTIONAL	2005-02		Sheba Medical Center	Rambam Medical Center, Haifa, Israel|Ness Ziona Mental Health Center, Ness Ziona, Israel|Gehah Mental Health Center, Petah Tikva, Israel|Chaim Sheba Medical Center, Ramat Gan, 52621, Israel	The primary objective of this multicenter study is to evaluate the efficacy of escitalopram in treatment resistant depression (TRD), assessed by 2 consecutive failed antidepressant treatments from different classes. The last treatment received is a 6 week prospective trial with venlafaxine.	MADRS, 8 to 10 weeks				NCT00220480			a naturalistic study of the efficacy and safety of escitalopram in treatment resistant depression	depressive disorder, major	the primary objective of this multicenter study is to evaluate the efficacy of escitalopram in treatment resistant depression (trd), assessed by 2 consecutive failed antidepressant treatments from different classes. the last treatment received is a 6 week prospective trial with venlafaxine.	interventional	drug: escitalopram		a naturalistic study of the efficacy and safety of escitalopram in treatment resistant depression | drug: escitalopram | the primary objective of this multicenter study is to evaluate the efficacy of escitalopram in treatment resistant depression (trd), assessed by 2 consecutive failed antidepressant treatments from different classes. the last treatment received is a 6 week prospective trial with…	digital-combined	antidepressant; citalopram; ect; escitalopram; venlafaxine	high	device:ect; pharma:antidepressant,citalopram,escitalopram,venlafaxine	A Naturalistic Study of the Efficacy and Safety of Escitalopram in Treatment Resistant Depression | Depressive Disorder, Major | The primary objective of this multicenter study is to evaluate the efficacy of escitalopram in treatment resistant depression (TRD), assessed by 2 consecutive failed antidepressant treatments from different classes. The last treatment received is a 6 week prospective tr…	explicit	treatment-resistant; TRD; resistant depression; ≥2 failed/adequate trials	MADRS	yes
NCT00220636	NCT:NCT00220636	Abilify as an Adjunctive Treatment for Refractory Depression	Depressive Disorder, Major	DRUG: Aripiprazole	PHASE4	COMPLETED	15	INTERVENTIONAL	2005-03	2008-01	St. Luke's-Roosevelt Hospital Center	Depression Evaluation Service, NY State Psychiatric Institute, New York, New York, 10032, United States	This is a study of the effectiveness of adding Abilify (aripiprazole), an atypical antipsychotic medication, to ongoing selective serotonin reuptake inhibitor (SSRI) antidepressant treatment for depressed outpatients who are not responding fully to SSRI treatment alone. It is hypothesized that patients' functioning will improve after 12 weeks of treatment with Aripiprazole and SSRI medication.	Hamilton Depression Rating Scale (HDRS), Clinician rated measure of depression, mean score; this study used the 24 item version of the Hamilton Depression Rating Scale; item scores range from 0 to 4 on some items, 0 to 2 or 0 to 3 on other items; range of total score = 0 to 75, with higher score indicating worse depression Response (\>50% decrease) Remission (score\<=7) Outcome is the number of t…	Clinical Global Impressions Improvement Scale (CGI), clinician rated improvement, score on CGI scale ranging from 1 (very much improved) to 7 (very much worse), 12 weeks|Change in Global Assessment of Functioning Scale (GAFS), Ranging from 0 to 100, with higher score indicating better global functioning. Outcome is the post-treatment GAFS score compared to the pre-treatment GAFS score., baseline …			NCT00220636			abilify as an adjunctive treatment for refractory depression	depressive disorder, major	this is a study of the effectiveness of adding abilify (aripiprazole), an atypical antipsychotic medication, to ongoing selective serotonin reuptake inhibitor (ssri) antidepressant treatment for depressed outpatients who are not responding fully to ssri treatment alone. it is hypothesized that patients' functioning will improve after 12 weeks of treatment with aripiprazole and ssri medication.	interventional	drug: aripiprazole		abilify as an adjunctive treatment for refractory depression | drug: aripiprazole | this is a study of the effectiveness of adding abilify (aripiprazole), an atypical antipsychotic medication, to ongoing selective serotonin reuptake inhibitor (ssri) antidepressant treatment for depressed outpatients who are not responding fully to ssri treatment alone. it is hypothesized that patients' functionin…	digital-combined	adjunctive; antidepressant; antipsychotic; aripiprazole; ect; ssri	high	device:ect; pharma:ssri,antidepressant,antipsychotic,adjunctive,aripiprazole	Abilify as an Adjunctive Treatment for Refractory Depression | Depressive Disorder, Major | This is a study of the effectiveness of adding Abilify (aripiprazole), an atypical antipsychotic medication, to ongoing selective serotonin reuptake inhibitor (SSRI) antidepressant treatment for depressed outpatients who are not responding fully to SSRI treatment alone. It is hypothesized that patients' fu…	explicit	refractory depression	HDRS/HAMD	yes
NCT00231959	NCT:NCT00231959	Effectiveness of Pramipexole for Treatment-Resistant Depression	Depression	DRUG: Pramipexole (Mirapex)|DRUG: Placebo	PHASE4	COMPLETED	65	INTERVENTIONAL	2003-09	2008-04	Massachusetts General Hospital	Depression Clinical and Research Program, Massachusetts General Hospital, Boston, Massachusetts, 02114, United States	This study will evaluate the effectiveness of pramipexole (Mirapex) in managing treatment-resistant depression.	Score on the Montgomery-Asberg Depression Rating Scale, Measured at Week 8 and monthly for the duration of the 6-month optional continuation phase for responders|Clinical Global Impressions (CGI) scale, Measured at Week 8 and monthly for the duration of the 6-month optional continuation phase for responders				NCT00231959			effectiveness of pramipexole for treatment-resistant depression	depression	this study will evaluate the effectiveness of pramipexole (mirapex) in managing treatment-resistant depression.	interventional	drug: pramipexole (mirapex)|drug: placebo		effectiveness of pramipexole for treatment-resistant depression | drug: pramipexole (mirapex)|drug: placebo | this study will evaluate the effectiveness of pramipexole (mirapex) in managing treatment-resistant depression. | score on the montgomery-asberg depression rating scale, measured at week 8 and monthly for the duration of the 6-month optional continuation phase for responders|clinical glob…	device	ect	moderate	device:ect	Effectiveness of Pramipexole for Treatment-Resistant Depression | Depression | This study will evaluate the effectiveness of pramipexole (Mirapex) in managing treatment-resistant depression.	explicit	treatment-resistant; resistant depression	MADRS	yes
NCT00262665	NCT:NCT00262665	Randomized, Placebo-controlled Trial of an AMPAkine in Major Depressive Disorder	Major Depressive Disorder	DRUG: ORG 24448|DRUG: Placebo	PHASE2	WITHDRAWN	0	INTERVENTIONAL	2005-03	2005-03	Dennis Charney		The purpose of this study is to test a candidate drug, Org 24448,in a phase II clinical trial in adult patients with moderately treatment-resistant unipolar major depressive disorder.	mean change in the Montgomery-Asberg Depression Rating Scale (MADRS) from baseline to 8 weeks, Reduction of depressive symptoms as measured by the Montgomery-Asberg Depression Rating Scale (MADRS) at 8 weeks as compared to baseline., at baseline and at 8 weeks	change in neuropsychological function from baseline to 7 weeks, Effect on neuropsychological functioning measured by neuropsychological testing, at baseline and at 7 weeks			NCT00262665			randomized, placebo-controlled trial of an ampakine in major depressive disorder	major depressive disorder	the purpose of this study is to test a candidate drug, org 24448,in a phase ii clinical trial in adult patients with moderately treatment-resistant unipolar major depressive disorder.	interventional	drug: org 24448|drug: placebo		randomized, placebo-controlled trial of an ampakine in major depressive disorder | drug: org 24448|drug: placebo | the purpose of this study is to test a candidate drug, org 24448,in a phase ii clinical trial in adult patients with moderately treatment-resistant unipolar major depressive disorder. | mean change in the montgomery-asberg depression rating scale (madrs) from baseline to 8 weeks, red…	digital-combined	ar ; ect	moderate	device:ect; digital:ar	Randomized, Placebo-controlled Trial of an AMPAkine in Major Depressive Disorder | Major Depressive Disorder | The purpose of this study is to test a candidate drug, Org 24448,in a phase II clinical trial in adult patients with moderately treatment-resistant unipolar major depressive disorder.	explicit	treatment-resistant	MADRS	yes
NCT00287703	NCT:NCT00287703	Pulsed Electro Magnetic Fields (PEMF) Treatment in Patients With Treatment-Resistant Major Depression in Ongoing Pharmacological Treatment of Depression	Depression	DEVICE: Pulsating Electro-Magnetic Fields|DEVICE: Pulsating Electro-Magnetic Fields sham	PHASE3	COMPLETED	50	INTERVENTIONAL	2006-03	2009-03	Hillerod Hospital, Denmark	Speciallægerne Falkoner Allé, Municipality of Frederiksberg, 2000, Denmark	About 30% of patients with major depression are treatment resistant to pharmacological treatment. In the search for new methods to treat depression a great interest has been put into the use of electromagnetic fields. This study tests the hypothesis that ultra-weak electromagnetic fields with a specific wave pattern (PEMF = pulsed electro magnetic fields) can alleviate the symptoms of depression.	Hamilton Depression Rating Scale score (depression), 1 week	AQT, measure of concentration, weekly			NCT00287703			pulsed electro magnetic fields (pemf) treatment in patients with treatment-resistant major depression in ongoing pharmacological treatment of depression	depression	about 30% of patients with major depression are treatment resistant to pharmacological treatment. in the search for new methods to treat depression a great interest has been put into the use of electromagnetic fields. this study tests the hypothesis that ultra-weak electromagnetic fields with a specific wave pattern (pemf = pulsed electro magnetic fields) can alleviate the symptoms of depression.	interventional	device: pulsating electro-magnetic fields|device: pulsating electro-magnetic fields sham		pulsed electro magnetic fields (pemf) treatment in patients with treatment-resistant major depression in ongoing pharmacological treatment of depression | device: pulsating electro-magnetic fields|device: pulsating electro-magnetic fields sham | about 30% of patients with major depression are treatment resistant to pharmacological treatment. in the search for new methods to treat depression a gre…	device	ect	moderate	device:ect	Pulsed Electro Magnetic Fields (PEMF) Treatment in Patients With Treatment-Resistant Major Depression in Ongoing Pharmacological Treatment of Depression | Depression | About 30% of patients with major depression are treatment resistant to pharmacological treatment. In the search for new methods to treat depression a great interest has been put into the use of electromagnetic fields. This study te…	explicit	treatment-resistant	HDRS/HAMD	yes
NCT00294944	NCT:NCT00294944	The Effectiveness of Idazoxan in Treating TRD	Major Depressive Disorder	DRUG: Idazoxan	PHASE3	WITHDRAWN		INTERVENTIONAL			Sheba Medical Center	Chaim Sheba Medical Center, Ramat Gan, 52621, Israel	Assessing the effectiveness of Idazoxan as a treatment for depressive patients who did not respond to treatment with SSRI					NCT00294944			the effectiveness of idazoxan in treating trd	major depressive disorder	assessing the effectiveness of idazoxan as a treatment for depressive patients who did not respond to treatment with ssri	interventional	drug: idazoxan		the effectiveness of idazoxan in treating trd | drug: idazoxan | assessing the effectiveness of idazoxan as a treatment for depressive patients who did not respond to treatment with ssri | |	digital-combined	ect; ssri	moderate	device:ect; pharma:ssri	The Effectiveness of Idazoxan in Treating TRD | Major Depressive Disorder | Assessing the effectiveness of Idazoxan as a treatment for depressive patients who did not respond to treatment with SSRI	explicit	TRD	none	no
NCT00296686	NCT:NCT00296686	Sequential Tranylcypromine (TC), TC + Dextroamphetamine and TC + Triiodothyronine for Refractory Depression	Major Depression	DRUG: Tranylcypromine|DRUG: Dextroamphetamine|DRUG: Triiodothyronine	PHASE4	TERMINATED	31	INTERVENTIONAL	2001-09	2006-08	New York State Psychiatric Institute	Depression Evaluation Service - New York State Psychiatric Institute, New York, New York, 10032, United States	This pilot study will assess the efficacy of several sequential pharmacological treatments for patients with Refractory Depression.	Hamilton Depression Scale (HAM-D), up to 10 mos.	Beck Depression Inventory (BDI), up to 10 mos.|Clinical Global Impression (CGI), up to 10 mos.|Patient Global Impression (PGI), up to 10 mos.			NCT00296686			sequential tranylcypromine (tc), tc + dextroamphetamine and tc + triiodothyronine for refractory depression	major depression	this pilot study will assess the efficacy of several sequential pharmacological treatments for patients with refractory depression.	interventional	drug: tranylcypromine|drug: dextroamphetamine|drug: triiodothyronine		sequential tranylcypromine (tc), tc + dextroamphetamine and tc + triiodothyronine for refractory depression | drug: tranylcypromine|drug: dextroamphetamine|drug: triiodothyronine | this pilot study will assess the efficacy of several sequential pharmacological treatments for patients with refractory depression. | hamilton depression scale (ham-d), up to 10 mos. | beck depression inventory (bdi), …	pharma	tranylcypromine; triiodothyronine	high	pharma:tranylcypromine,triiodothyronine	Sequential Tranylcypromine (TC), TC + Dextroamphetamine and TC + Triiodothyronine for Refractory Depression | Major Depression | This pilot study will assess the efficacy of several sequential pharmacological treatments for patients with Refractory Depression.	explicit	refractory depression	HDRS/HAMD	yes
NCT00304746	NCT:NCT00304746	AndroGel in Men With Major Depression and Incomplete Response to Antidepressant Treatment	Depressive Disorder, Major	DRUG: Testosterone gel|DRUG: Placebo	PHASE4	COMPLETED	100	INTERVENTIONAL	2006-04	2009-04	Mclean Hospital	McLean Hospital, Belmont, Massachusetts, 02478, United States|The Chaim Sheba Medical Center, Tel Litwinsky, 52621, Israel	We hypothesize that AndroGel may offer some relief to subjects with low or borderline testosterone levels who suffer from depression and have failed to respond to a trial of a standard antidepressant. During this nine week, outpatient, double-blind study, male subjects between the ages of 30 and 65 years with treatment-refractory depression and low or borderline low testosterone levels will be tr…	21-item Hamilton Depression Rating Scale Score (HAM-D), The HAM-D generates a score ranging from 0 (no depressive symptoms) to 64 (most severe depression)., 9 weeks (1-week placebo lead-in and 8 weeks of blinded medication treatment)	Montgomery Asberg Depression Rating Scale (MADRS), The Montgomery Asberg Depression Rating Scale (MADRS) is a clinician-assessed scale that rates depressive symptoms on a scale from 0 (no depressive symptoms) to 60 (maximal depressive symptoms)., 9 weeks (1 week of placebo lead-in and 8 weeks of blinded medication treatment)			NCT00304746			androgel in men with major depression and incomplete response to antidepressant treatment	depressive disorder, major	we hypothesize that androgel may offer some relief to subjects with low or borderline testosterone levels who suffer from depression and have failed to respond to a trial of a standard antidepressant. during this nine week, outpatient, double-blind study, male subjects between the ages of 30 and 65 years with treatment-refractory depression and low or borderline low testosterone levels will be tr…	interventional	drug: testosterone gel|drug: placebo		androgel in men with major depression and incomplete response to antidepressant treatment | drug: testosterone gel|drug: placebo | we hypothesize that androgel may offer some relief to subjects with low or borderline testosterone levels who suffer from depression and have failed to respond to a trial of a standard antidepressant. during this nine week, outpatient, double-blind study, male subject…	digital-combined	antidepressant; ect	moderate	device:ect; pharma:antidepressant	AndroGel in Men With Major Depression and Incomplete Response to Antidepressant Treatment | Depressive Disorder, Major | We hypothesize that AndroGel may offer some relief to subjects with low or borderline testosterone levels who suffer from depression and have failed to respond to a trial of a standard antidepressant. During this nine week, outpatient, double-blind study, male subjects between …	explicit	refractory depression	HDRS/HAMD	yes
NCT00367003	NCT:NCT00367003	Deep Brain Stimulation for Treatment Resistant Depression	Major Depressive Disorder	DEVICE: Deep Brain Stimulation		ACTIVE_NOT_RECRUITING	37	INTERVENTIONAL	2006-09	2029-01	Emory University	Emory University School of Medicine, Atlanta, Georgia, 30322, United States	The purpose of this study is to test the safety, efficacy and mechanism of action of subgenual cingulate (Cg25) deep brain stimulation (DBS) for major depression in patients who have not responded to prior antidepressant treatments. Participation in the study will continue for ten years or until the device receives FDA approval for depression. Forty (40) patients will be enrolled in this study.	Change in Hamilton Depression Rating Scale-17 Score, The Hamilton Depression Rating Scale (HDRS-17) contains 17 items that are scored from 0 to 2, 3, or 4, where 0 is lack of difficulty and the highest number for an item is the most extreme difficulty. Total scores range from 0 to 53 and higher scores indicate greater depression. For this study, a response to treatment will be defined as a decrea…				NCT00367003			deep brain stimulation for treatment resistant depression	major depressive disorder	the purpose of this study is to test the safety, efficacy and mechanism of action of subgenual cingulate (cg25) deep brain stimulation (dbs) for major depression in patients who have not responded to prior antidepressant treatments. participation in the study will continue for ten years or until the device receives fda approval for depression. forty (40) patients will be enrolled in this study.	interventional	device: deep brain stimulation		deep brain stimulation for treatment resistant depression | device: deep brain stimulation | the purpose of this study is to test the safety, efficacy and mechanism of action of subgenual cingulate (cg25) deep brain stimulation (dbs) for major depression in patients who have not responded to prior antidepressant treatments. participation in the study will continue for ten years or until the devic…	digital-combined	antidepressant; app; dbs; deep brain stimulation	high	device:dbs,deep brain stimulation; pharma:antidepressant; digital:app	Deep Brain Stimulation for Treatment Resistant Depression | Major Depressive Disorder | The purpose of this study is to test the safety, efficacy and mechanism of action of subgenual cingulate (Cg25) deep brain stimulation (DBS) for major depression in patients who have not responded to prior antidepressant treatments. Participation in the study will continue for ten years or until the device rec…	explicit	treatment-resistant; resistant depression	HDRS/HAMD	yes
NCT00367341	NCT:NCT00367341	Imaging Predictors of Treatment Response in Depression	Major Depressive Disorder	DRUG: escitalopram|BEHAVIORAL: Cognitive Behavioral Therapy (CBT)		COMPLETED	82	INTERVENTIONAL	2006-08	2013-07	Emory University	Emory University School of Medicine, Atlanta, Georgia, 30322, United States	While there are many effective options for treating a major depressive episode, there are no clinical markers that predict the likelihood of remission with an initial trial of either an antidepressant medication or psychotherapy. More critically, there are also no reliable predictors that might anticipate failure to such standard treatments either alone or in combination. This project will charac…	Remission Defined as Hamilton Depression Rating Scale-17 Score of Less Than or Equal to 7 at 12 Weeks, \# of study participants with Hamilton Depression-17-item score less than or equal to 7., Measured at week 12	Response Defined as 50% Change in Hamilton Depression Rating Scale-17 Score at 12 Weeks, Number of participants with a 50% change from Baseline on the Hamilton Depression Rating Scale-17-item score, Measured at week 12.			NCT00367341			imaging predictors of treatment response in depression	major depressive disorder	while there are many effective options for treating a major depressive episode, there are no clinical markers that predict the likelihood of remission with an initial trial of either an antidepressant medication or psychotherapy. more critically, there are also no reliable predictors that might anticipate failure to such standard treatments either alone or in combination. this project will charac…	interventional	drug: escitalopram|behavioral: cognitive behavioral therapy (cbt)		imaging predictors of treatment response in depression | drug: escitalopram|behavioral: cognitive behavioral therapy (cbt) | while there are many effective options for treating a major depressive episode, there are no clinical markers that predict the likelihood of remission with an initial trial of either an antidepressant medication or psychotherapy. more critically, there are also no reliable …	digital-combined	antidepressant; cbt; citalopram; cognitive behavioral therapy; ect; escitalopram; psychotherapy; ssri	high	device:ect; pharma:ssri,antidepressant,citalopram,escitalopram; psychotherapy:cognitive behavioral therapy,cbt,psychotherapy	Imaging Predictors of Treatment Response in Depression | Major Depressive Disorder | While there are many effective options for treating a major depressive episode, there are no clinical markers that predict the likelihood of remission with an initial trial of either an antidepressant medication or psychotherapy. More critically, there are also no reliable predictors that might anticipate failure…	explicit	treatment-resistant; non-remission	HDRS/HAMD	yes
NCT00370058	NCT:NCT00370058	Study on the Influence of Electroconvulsive Therapy (ECT) on Homocysteine Levels	Depressive Disorder, Major	PROCEDURE: ECT treatment	PHASE4	COMPLETED	10	INTERVENTIONAL	2006-08	2007-08	University of Erlangen-Nürnberg Medical School	Department of Psychiatry and Psychotherapy, University Erlangen-Nuremberg, Erlangen, 91054, Germany	Elevated homocysteine levels are associated with depression and cognitive impairment. When depression ameliorates due to treatment, homocysteine serum levels often normalize. Aim of the present study is to investigate, whether repeated ECT treatment leads to changes in homocysteine levels and if these changes are associated with the occurrence of cognitive impairment after ECS. 10 patients suffer…	Homocysteine serum levels	Cognitive functioning (e.g. concentration, memory tasks, etc.)|Depressive symptomatology|Measures of Seizure quality (duration, threshold, postictal suppression index, ...)			NCT00370058			study on the influence of electroconvulsive therapy (ect) on homocysteine levels	depressive disorder, major	elevated homocysteine levels are associated with depression and cognitive impairment. when depression ameliorates due to treatment, homocysteine serum levels often normalize. aim of the present study is to investigate, whether repeated ect treatment leads to changes in homocysteine levels and if these changes are associated with the occurrence of cognitive impairment after ecs. 10 patients suffer…	interventional	procedure: ect treatment		study on the influence of electroconvulsive therapy (ect) on homocysteine levels | procedure: ect treatment | elevated homocysteine levels are associated with depression and cognitive impairment. when depression ameliorates due to treatment, homocysteine serum levels often normalize. aim of the present study is to investigate, whether repeated ect treatment leads to changes in homocysteine levels…	device	ect; electroconvulsive	high	device:ect,electroconvulsive	Study on the Influence of Electroconvulsive Therapy (ECT) on Homocysteine Levels | Depressive Disorder, Major | Elevated homocysteine levels are associated with depression and cognitive impairment. When depression ameliorates due to treatment, homocysteine serum levels often normalize. Aim of the present study is to investigate, whether repeated ECT treatment leads to changes in homocysteine leve…	explicit	resistant depression	none	no
NCT00380042	NCT:NCT00380042	Assessment of the Safety and Effectiveness of Cortical Stimulation in Subjects With Major Depressive Disorder	Depression|Depressive Disorder	DEVICE: Cortical Stimulation|DEVICE: Sham	PHASE1	TERMINATED	12	INTERVENTIONAL	2006-09	2009-03	Northstar Neuroscience	Massachusetts General Hospital, Boston, Massachusetts, 02129, United States|University of Pittsburgh, Pittsburgh, Pennsylvania, 15213, United States|Medical College of Wisconsin, Milwaukee, Wisconsin, 53226, United States	The purpose of this study is to assess the safety and effectiveness of cortical stimulation to the cerebral cortex of subjects who have suffered from treatment-resistant depression and have failed routine attempts at controlling their depression.	Hamilton Depression Rating Scale (HDRS28), 8 weeks after implant surgery	10-item Montgomery-Asberg Depression Rating Scale (MADRS), 8 weeks after implant surgery			NCT00380042			assessment of the safety and effectiveness of cortical stimulation in subjects with major depressive disorder	depression|depressive disorder	the purpose of this study is to assess the safety and effectiveness of cortical stimulation to the cerebral cortex of subjects who have suffered from treatment-resistant depression and have failed routine attempts at controlling their depression.	interventional	device: cortical stimulation|device: sham		assessment of the safety and effectiveness of cortical stimulation in subjects with major depressive disorder | device: cortical stimulation|device: sham | the purpose of this study is to assess the safety and effectiveness of cortical stimulation to the cerebral cortex of subjects who have suffered from treatment-resistant depression and have failed routine attempts at controlling their depressi…	device	ect	moderate	device:ect	Assessment of the Safety and Effectiveness of Cortical Stimulation in Subjects With Major Depressive Disorder | Depression|Depressive Disorder | The purpose of this study is to assess the safety and effectiveness of cortical stimulation to the cerebral cortex of subjects who have suffered from treatment-resistant depression and have failed routine attempts at controlling their depression.	explicit	treatment-resistant; resistant depression	HDRS/HAMD	yes
NCT00402220	NCT:NCT00402220	A Double-blind Sham Controlled Trial of rTMS in Treatment Resistant Major Depression	Major Depressive Disorder	DRUG: TMS|DEVICE: Sham TMS		COMPLETED	67	INTERVENTIONAL	2007-03	2011-01	Bayside Health	Alfred Psychiatry Research Centre, Prahran, Victoria, 3181, Australia	The main treatment option for Treatment Resistant Depression is electroconvulsive therapy (ECT) which is often effective but complicated by cognitive side effects, need for anaesthesia and considerable stigma. In recent years considerable efforts have been made to increase public awareness about depression and increase access to services. However, the increasing number of patients accessing treat…	The 17- item Hamilton Rating Scale for Depression (HAM-D), every 3 weeks				NCT00402220			a double-blind sham controlled trial of rtms in treatment resistant major depression	major depressive disorder	the main treatment option for treatment resistant depression is electroconvulsive therapy (ect) which is often effective but complicated by cognitive side effects, need for anaesthesia and considerable stigma. in recent years considerable efforts have been made to increase public awareness about depression and increase access to services. however, the increasing number of patients accessing treat…	interventional	drug: tms|device: sham tms		a double-blind sham controlled trial of rtms in treatment resistant major depression | drug: tms|device: sham tms | the main treatment option for treatment resistant depression is electroconvulsive therapy (ect) which is often effective but complicated by cognitive side effects, need for anaesthesia and considerable stigma. in recent years considerable efforts have been made to increase public aw…	digital-combined	tms ; antidepressant; app; ar ; ces ; ect; electroconvulsive; rtms; transcranial magnetic	high	device:rtms, tms ,transcranial magnetic,ect,electroconvulsive,ces ; pharma:antidepressant; digital:app,ar	A Double-blind Sham Controlled Trial of rTMS in Treatment Resistant Major Depression | Major Depressive Disorder | The main treatment option for Treatment Resistant Depression is electroconvulsive therapy (ECT) which is often effective but complicated by cognitive side effects, need for anaesthesia and considerable stigma. In recent years considerable efforts have been made to increase public awa…	explicit	treatment-resistant; TRD; resistant depression	HDRS/HAMD	yes
NCT00408031	NCT:NCT00408031	D-cycloserine for Major Depressive Disorder	Major Depressive Disorder	DRUG: D-cycloserine	PHASE2	COMPLETED	26	INTERVENTIONAL	2007-01	2010-05	Herzog Hospital	Ezrath Nashim - Herzog Memorial Hospital & Community Clinics, Jerusalem, Israel|Ezrath Nashim - Herzog Memorial Hospital, Jerusalem, Israel	For many depression patients treatment changes are required, including switching to another antidepressant and addition of a second antidepressant or a non-antidepressant agent ("augmentation"). The need to modify treatment is usually necessary because of partial or no response to first-line monotherapy or the failure to achieve remission although treatment response (improvement) has been obtaine…	Change in 24 item Hamilton Depression Rating Scale (HAMD) scores. Safety measures: UKU scale, vital signs assessments, laboratory parameters (SMA-20, CBC, UA), 6 weeks|Change in Hamilton Rating Scale for Anxiety (HAMA) scores., 6 weeks				NCT00408031			d-cycloserine for major depressive disorder	major depressive disorder	for many depression patients treatment changes are required, including switching to another antidepressant and addition of a second antidepressant or a non-antidepressant agent ("augmentation"). the need to modify treatment is usually necessary because of partial or no response to first-line monotherapy or the failure to achieve remission although treatment response (improvement) has been obtaine…	interventional	drug: d-cycloserine		d-cycloserine for major depressive disorder | drug: d-cycloserine | for many depression patients treatment changes are required, including switching to another antidepressant and addition of a second antidepressant or a non-antidepressant agent ("augmentation"). the need to modify treatment is usually necessary because of partial or no response to first-line monotherapy or the failure to achieve …	digital-combined	antidepressant; ar ; augmentation; ces ; ect	high	device:ect,ces ; pharma:antidepressant,augmentation; digital:ar	D-cycloserine for Major Depressive Disorder | Major Depressive Disorder | For many depression patients treatment changes are required, including switching to another antidepressant and addition of a second antidepressant or a non-antidepressant agent ("augmentation"). The need to modify treatment is usually necessary because of partial or no response to first-line monotherapy or the failure to ac…	explicit	treatment-resistant	HDRS/HAMD	yes
NCT00463580	NCT:NCT00463580	A Study of Infliximab for Treatment Resistant Major Depression	Depression	DRUG: Infliximab|DRUG: Placebo	PHASE4	COMPLETED	60	INTERVENTIONAL	2008-12	2011-06	Emory University	Emory Clinic, Emory University Hospital, Atlanta, Georgia, 30322, United States	Major depression is increasingly recognized to be a chronic and highly recurrent condition, which results in significantly increased health problems. One possible mechanism that may contribute to treatment resistance is increased production and release of chemicals called proinflammatory cytokines in patients with major depression. These chemicals mediate the body's response to infectious agents …	Hamilton Depression Rating Scale 17 (HDRS-17) Scores, The HDRS is a 17-item survey asking respondents to rate the degree of depressive symptoms they are feeling on a scale of 0 to 2-4, where 0 means the symptom is absent and 2-4 means the symptom is very strong. Total scores can range from 0 to 52 where higher scores represent greater symptom severity. Scores of 0-7 are considered normal, scores …	Number of Participants With a 50% Reduction in Hamilton Depression Rating Scale (HDRS) Scores, The number of participants with a 50% reduction in Hamilton Depression Rating Scale (HDRS) scores at any study point are presented here. The HDRS is a 17-item survey asking respondents to rate the degree of depressive symptoms they are feeling on a scale of 0 to 2-4, where 0 means the symptom is absent …			NCT00463580			a study of infliximab for treatment resistant major depression	depression	major depression is increasingly recognized to be a chronic and highly recurrent condition, which results in significantly increased health problems. one possible mechanism that may contribute to treatment resistance is increased production and release of chemicals called proinflammatory cytokines in patients with major depression. these chemicals mediate the body's response to infectious agents …	interventional	drug: infliximab|drug: placebo		a study of infliximab for treatment resistant major depression | drug: infliximab|drug: placebo | major depression is increasingly recognized to be a chronic and highly recurrent condition, which results in significantly increased health problems. one possible mechanism that may contribute to treatment resistance is increased production and release of chemicals called proinflammatory cytokines in…	digital-combined	act ; app; cytokine; ect; infliximab; interleukin; mab ; tnf	high	device:ect; biologics:infliximab,mab ,cytokine,interleukin,tnf; digital:app; psychotherapy:act	A Study of Infliximab for Treatment Resistant Major Depression | Depression | Major depression is increasingly recognized to be a chronic and highly recurrent condition, which results in significantly increased health problems. One possible mechanism that may contribute to treatment resistance is increased production and release of chemicals called proinflammatory cytokines in patients with major…	explicit	treatment-resistant	HDRS/HAMD	yes
NCT00481026	NCT:NCT00481026	A Double Blind Sham Controlled Trial of tDCS in Treating Schizophrenia and Depression	Schizophrenia|Major Depression	DEVICE: transcranial direct current stimulation (tDCS)|DEVICE: active tDCS		COMPLETED	31	INTERVENTIONAL	2007-08	2013-05	Bayside Health	Alfred Psychiatry Research Centre, Prahran, Victoria, 3181, Australia	The project will investigate the use of a novel technique, transcranial direct current stimulation (tDCS) in the treatment of patients with schizophrenia and patients with depression. tDCS involves the application of an extremely weak continuous electrical current to the brain through the placement of anode and a cathode on the scalp. The electrical current is generally completely imperceptible a…	Clinical Scales, 3 weeks				NCT00481026			a double blind sham controlled trial of tdcs in treating schizophrenia and depression	schizophrenia|major depression	the project will investigate the use of a novel technique, transcranial direct current stimulation (tdcs) in the treatment of patients with schizophrenia and patients with depression. tdcs involves the application of an extremely weak continuous electrical current to the brain through the placement of anode and a cathode on the scalp. the electrical current is generally completely imperceptible a…	interventional	device: transcranial direct current stimulation (tdcs)|device: active tdcs		a double blind sham controlled trial of tdcs in treating schizophrenia and depression | device: transcranial direct current stimulation (tdcs)|device: active tdcs | the project will investigate the use of a novel technique, transcranial direct current stimulation (tdcs) in the treatment of patients with schizophrenia and patients with depression. tdcs involves the application of an extremely weak…	digital-combined	tms ; app; ar ; ect; tdcs; transcranial direct current; transcranial magnetic	high	device: tms ,transcranial magnetic,tdcs,transcranial direct current,ect; digital:app,ar	A Double Blind Sham Controlled Trial of tDCS in Treating Schizophrenia and Depression | Schizophrenia|Major Depression | The project will investigate the use of a novel technique, transcranial direct current stimulation (tDCS) in the treatment of patients with schizophrenia and patients with depression. tDCS involves the application of an extremely weak continuous electrical current to the brain …	explicit	treatment-resistant; resistant depression	none	no
NCT00491686	NCT:NCT00491686	AZD6765 for Treatment Resistant Depression	Depression	DRUG: AZD6765	PHASE2	COMPLETED	34	INTERVENTIONAL	2007-07	2007-11	AstraZeneca	Research Site, Glendale, California, United States|Research Site, Hartford, Connecticut, United States|Research Site, New Haven, Connecticut, United States|Research Site, Wichita, Kansas, United States|Research Site, Rockville, Maryland, United States	The purpose of this study is to determine whether treatment with AZD6765 will have an antidepressant effect with patients who have treatment resistant depression.	The primary objective is to determine whether an antidepressant effect can be achieved in patients with Treatment Resistant Depression determined by a change from baseline in the MADRS total score., Change from Baseline	The secondary objective is to assess the safety and tolerability of AZD6765 as assessed by vital signs, physical examination, clinical laboratory evaluations, ECG's and incidence of adverse events., each visit; change from baseline			NCT00491686			azd6765 for treatment resistant depression	depression	the purpose of this study is to determine whether treatment with azd6765 will have an antidepressant effect with patients who have treatment resistant depression.	interventional	drug: azd6765		azd6765 for treatment resistant depression | drug: azd6765 | the purpose of this study is to determine whether treatment with azd6765 will have an antidepressant effect with patients who have treatment resistant depression. | the primary objective is to determine whether an antidepressant effect can be achieved in patients with treatment resistant depression determined by a change from baseline i…	digital-combined	antidepressant; ect	moderate	device:ect; pharma:antidepressant	AZD6765 for Treatment Resistant Depression | Depression | The purpose of this study is to determine whether treatment with AZD6765 will have an antidepressant effect with patients who have treatment resistant depression.	explicit	treatment-resistant; resistant depression	MADRS	yes
NCT00517387	NCT:NCT00517387	The Effects of Quetiapine XR on Cognition, Mood and Anxiety Symptoms in SSRI-Resistant Unipolar Depression	Unipolar Depression	DRUG: Quetiapine XR	PHASE3	COMPLETED	64	INTERVENTIONAL	2007-09	2010-09	University of British Columbia	University of British Columbia Hospital, Vancouver, British Columbia, V6T 2A1, Canada	Recently published work has examined the effects of "atypical antipsychotics" in SSRI-treatment resistant patients. In these studies, patients with unipolar depression who were treated with SSRI's, but not responsive to treatment after 4 or more weeks, were supplemented with an atypical. The atypical antipsychotics were found to diminish depression symptoms, as well as benefit sleep quality. We p…	Primary outcome will be measurements of cognitive function, determined both prior to treatment and after 8 weeks of treatment., 8 weeks	To evaluate Quetiapine XR compared to placebo, in SSRI-nonresponsive unipolar patients, in treatment of anxiety and depressive symptoms and biomarkers, improving patient's overall quality of life, and to evaluate its safety and tolerability., 8 weeks			NCT00517387			the effects of quetiapine xr on cognition, mood and anxiety symptoms in ssri-resistant unipolar depression	unipolar depression	recently published work has examined the effects of "atypical antipsychotics" in ssri-treatment resistant patients. in these studies, patients with unipolar depression who were treated with ssri's, but not responsive to treatment after 4 or more weeks, were supplemented with an atypical. the atypical antipsychotics were found to diminish depression symptoms, as well as benefit sleep quality. we p…	interventional	drug: quetiapine xr		the effects of quetiapine xr on cognition, mood and anxiety symptoms in ssri-resistant unipolar depression | drug: quetiapine xr | recently published work has examined the effects of "atypical antipsychotics" in ssri-treatment resistant patients. in these studies, patients with unipolar depression who were treated with ssri's, but not responsive to treatment after 4 or more weeks, were supplement…	digital-combined	antipsychotic; ar ; augmentation; ect; quetiapine; ssri	high	device:ect; pharma:ssri,antipsychotic,augmentation,quetiapine; digital:ar	The Effects of Quetiapine XR on Cognition, Mood and Anxiety Symptoms in SSRI-Resistant Unipolar Depression | Unipolar Depression | Recently published work has examined the effects of "atypical antipsychotics" in SSRI-treatment resistant patients. In these studies, patients with unipolar depression who were treated with SSRI's, but not responsive to treatment after 4 or more weeks, were supplement…	explicit	treatment-resistant	none	no
NCT00531726	NCT:NCT00531726	Berlin Deep Brain Stimulation Depression Study	Treatment Resistant Depression	DEVICE: DBS of Cg25		COMPLETED	11	INTERVENTIONAL	2007-09	2013-09	Charite University, Berlin, Germany	Charité - Universitaetsmedizin Berlin, Berlin, 14050, Germany	In this study efficacy and safety of deep brain stimulation of the cingulate cortex in 20 patients with treatment resistant major depression will be investigated. In addition, the stress axis, the cortical GABAergic system, neurotrophins and event-related potentials will be assessed.	HAMD/MARS score reduction, 4 weeks	neurotrophic factor concentration, p300, cortical excitability measures, stress axis measures, 4 weeks			NCT00531726			berlin deep brain stimulation depression study	treatment resistant depression	in this study efficacy and safety of deep brain stimulation of the cingulate cortex in 20 patients with treatment resistant major depression will be investigated. in addition, the stress axis, the cortical gabaergic system, neurotrophins and event-related potentials will be assessed.	interventional	device: dbs of cg25		berlin deep brain stimulation depression study | device: dbs of cg25 | in this study efficacy and safety of deep brain stimulation of the cingulate cortex in 20 patients with treatment resistant major depression will be investigated. in addition, the stress axis, the cortical gabaergic system, neurotrophins and event-related potentials will be assessed. | hamd/mars score reduction, 4 weeks | neur…	device	dbs; deep brain stimulation	high	device:dbs,deep brain stimulation	Berlin Deep Brain Stimulation Depression Study | Treatment Resistant Depression | In this study efficacy and safety of deep brain stimulation of the cingulate cortex in 20 patients with treatment resistant major depression will be investigated. In addition, the stress axis, the cortical GABAergic system, neurotrophins and event-related potentials will be assessed.	explicit	treatment-resistant; resistant depression	HDRS/HAMD	yes
NCT00533832	NCT:NCT00533832	Pivotal Trial (D02) of Vagus Nerve Stimulation (VNS) for Treatment-Resistant Depression (TRD)	Major Depressive Disorder	DEVICE: vagus nerve stimulation (VNS)		COMPLETED	266	INTERVENTIONAL	2000-07	2005-07	Cyberonics, Inc.	Houston, Texas, United States	To confirm the safety and efficacy of the NCP System in treating patients in a nmajor depressive episode.					NCT00533832			pivotal trial (d02) of vagus nerve stimulation (vns) for treatment-resistant depression (trd)	major depressive disorder	to confirm the safety and efficacy of the ncp system in treating patients in a nmajor depressive episode.	interventional	device: vagus nerve stimulation (vns)		pivotal trial (d02) of vagus nerve stimulation (vns) for treatment-resistant depression (trd) | device: vagus nerve stimulation (vns) | to confirm the safety and efficacy of the ncp system in treating patients in a nmajor depressive episode. | |	device	vagus nerve stimulation; vns	high	device:vns,vagus nerve stimulation	Pivotal Trial (D02) of Vagus Nerve Stimulation (VNS) for Treatment-Resistant Depression (TRD) | Major Depressive Disorder | To confirm the safety and efficacy of the NCP System in treating patients in a nmajor depressive episode.	explicit	treatment-resistant; TRD; resistant depression	none	no
NCT00565617	NCT:NCT00565617	Epidural Cortical Stimulation for Depression	Treatment Resistant Depression	DEVICE: Synergy, Epidural cortical stimulation		ACTIVE_NOT_RECRUITING	5	INTERVENTIONAL	2007-10	2028-12	Medical University of South Carolina	Medical University of South Carolina, Charleston, South Carolina, 29403, United States	Objective: Chronic epidural cortical stimulation (ECS) involves the neurosurgical placement of an electric wire on the surface of the brain with intermittent activation. Over time, ECS modulates local and distal connected brain regions. It is being currently applied over the motor cortex to treat intractable pain. Because of the important role played by the medial prefrontal cortex in mood regula…	HDRS-24 Items, Hamilton Depression Rating Scale (HDRS) is a standard, validated depression rating scale. It is a 24 item scale, but the primary score is based on the first 17 answers for a total score for depression. 0-7=Normal 8 - 13 = Mild Depression 14-18 = Moderate Depression 19 - 22 = Severe Depression \> 23 = Very Severe Depression, 7 months from baseline				NCT00565617			epidural cortical stimulation for depression	treatment resistant depression	objective: chronic epidural cortical stimulation (ecs) involves the neurosurgical placement of an electric wire on the surface of the brain with intermittent activation. over time, ecs modulates local and distal connected brain regions. it is being currently applied over the motor cortex to treat intractable pain. because of the important role played by the medial prefrontal cortex in mood regula…	interventional	device: synergy, epidural cortical stimulation		epidural cortical stimulation for depression | device: synergy, epidural cortical stimulation | objective: chronic epidural cortical stimulation (ecs) involves the neurosurgical placement of an electric wire on the surface of the brain with intermittent activation. over time, ecs modulates local and distal connected brain regions. it is being currently applied over the motor cortex to treat intra…	digital-combined	app; ect	moderate	device:ect; digital:app	Epidural Cortical Stimulation for Depression | Treatment Resistant Depression | Objective: Chronic epidural cortical stimulation (ECS) involves the neurosurgical placement of an electric wire on the surface of the brain with intermittent activation. Over time, ECS modulates local and distal connected brain regions. It is being currently applied over the motor cortex to treat intractable pain. Bec…	explicit	treatment-resistant; resistant depression	HDRS/HAMD	yes
NCT00608543	NCT:NCT00608543	Aripiprazole Augmentation of SSRI Therapy in Treatment Refractory Depression	Major Depressive Disorder	DRUG: Aripiprazole	PHASE4	COMPLETED	17	INTERVENTIONAL	2005-10	2009-01	University of Texas Southwestern Medical Center	University of Texas Southwestern Medical Center at Dallas, Dallas, Texas, 752390-9119, United States	Our target population will have been adequately treated with one of three selective serotonin reuptake inhibitors (SSRIs; escitalopram, citalopram, or sertraline) for at least 8-12 weeks and continue to experience symptoms of depression that have prompted them to seek additional treatment. Escitalopram, citalopram, and sertraline were selected for use in this study because they are among the most…	Stockings of Cambridge (SOC) Mean Initial Thinking Time for 3-move Problems, The SOC is part of the CAmbridge Neuropsychological Test Automated Battery (CANTAB) and is an executive function task based on the Tower of London test that assesses spatial planning for problems with 2, 3, 4, or 5 moves. The Mean Initial Thinking Time for 3-move problems is the time (in milliseconds)taken to plan a prob…	Quality of Life Enjoyment and Satisfaction Questionnaire, The Q-LES-Q general activities is designed to measure subjective satisfaction and enjoyment, as opposed to function, in various domains including physical health, feelings, work, household duties, school/course work, leisure time activities, social relations, and general activities. The raw score is converted into a percent of the maximum …			NCT00608543			aripiprazole augmentation of ssri therapy in treatment refractory depression	major depressive disorder	our target population will have been adequately treated with one of three selective serotonin reuptake inhibitors (ssris; escitalopram, citalopram, or sertraline) for at least 8-12 weeks and continue to experience symptoms of depression that have prompted them to seek additional treatment. escitalopram, citalopram, and sertraline were selected for use in this study because they are among the most…	interventional	drug: aripiprazole		aripiprazole augmentation of ssri therapy in treatment refractory depression | drug: aripiprazole | our target population will have been adequately treated with one of three selective serotonin reuptake inhibitors (ssris; escitalopram, citalopram, or sertraline) for at least 8-12 weeks and continue to experience symptoms of depression that have prompted them to seek additional treatment. escitalo…	digital-combined	aripiprazole; augmentation; citalopram; ect; escitalopram; sertraline; ssri	high	device:ect; pharma:ssri,augmentation,sertraline,citalopram,escitalopram,aripiprazole	Aripiprazole Augmentation of SSRI Therapy in Treatment Refractory Depression | Major Depressive Disorder | Our target population will have been adequately treated with one of three selective serotonin reuptake inhibitors (SSRIs; escitalopram, citalopram, or sertraline) for at least 8-12 weeks and continue to experience symptoms of depression that have prompted them to seek additional treatment. E…	explicit	refractory depression	none	no
NCT00667680	NCT:NCT00667680	Transcranial Direct Current Stimulation (tDCS) in Treatment-resistant Depression	Therapy Resistant Major Depression	DEVICE: Transcranial direct current stimulation (tDCS) - Eldith DC-Stimulator	PHASE2	COMPLETED	20	INTERVENTIONAL	2007-03	2008-11	Ludwig-Maximilians - University of Munich	Department of Psychiatry and Psychotherapy, Ludwig-Maximilian University Munich, Munich, 80336, Germany	tDCS applies a small amount of direct electric current (DC) to the brain by means of two electrodes: the one is an active electrode, localized on the effective site, and the other is a reference electrode, localized on some "silent" part of the body. Anodal transcranial direct current stimulation (tDCS) of the left dorsolateral prefrontal cortex (DLPFC) has been associated with working memory enh…	Hamilton Psychiatric Rating Scale for Depression (HRSD-24), 6	Beck depression Inventory (BDI) Clinical Global Impression (CGI) Mini-Mental-Status-Test (MMST) Verbal Learning and Memory Test (VLMT) Regensburger Word Fluency Test (RWT), 4			NCT00667680			transcranial direct current stimulation (tdcs) in treatment-resistant depression	therapy resistant major depression	tdcs applies a small amount of direct electric current (dc) to the brain by means of two electrodes: the one is an active electrode, localized on the effective site, and the other is a reference electrode, localized on some "silent" part of the body. anodal transcranial direct current stimulation (tdcs) of the left dorsolateral prefrontal cortex (dlpfc) has been associated with working memory enh…	interventional	device: transcranial direct current stimulation (tdcs) - eldith dc-stimulator		transcranial direct current stimulation (tdcs) in treatment-resistant depression | device: transcranial direct current stimulation (tdcs) - eldith dc-stimulator | tdcs applies a small amount of direct electric current (dc) to the brain by means of two electrodes: the one is an active electrode, localized on the effective site, and the other is a reference electrode, localized on some "silent" par…	digital-combined	antidepressant; app; ect; mst; tdcs; transcranial direct current	high	device:tdcs,transcranial direct current,ect,mst; pharma:antidepressant; digital:app	Transcranial Direct Current Stimulation (tDCS) in Treatment-resistant Depression | Therapy Resistant Major Depression | tDCS applies a small amount of direct electric current (DC) to the brain by means of two electrodes: the one is an active electrode, localized on the effective site, and the other is a reference electrode, localized on some "silent" part of the body. Anodal transcranial direct c…	explicit	treatment-resistant; resistant depression	HDRS/HAMD	yes
NCT00704860	NCT:NCT00704860	Treatment-Resistant Depression, Hippocampus Atrophy and Serotonin Genetic Polymorphism	Major Depression	OTHER: Open label pharmacotherapy	PHASE4	COMPLETED	27	INTERVENTIONAL	2005-02	2010-12	University of Ottawa	University of Ottawa Institute of Mental Health Research, Ottawa, Ontario, K1Z 7K4, Canada	Reduction of volume of the hippocampus has been associated with major depression in many studies. It has been suggested that antidepressants may protect against hippocampus volume loss in humans associated with multiple episodes of depression and may also reverse the reduction of volume caused by the depression. In addition, genetic markers for serotonin are implicated with depression, and may be…	Sustained Remission from Depression and Hippocampal Atrophy, 6 months	5-HT1a Genetic Markers, Baseline Visit			NCT00704860			treatment-resistant depression, hippocampus atrophy and serotonin genetic polymorphism	major depression	reduction of volume of the hippocampus has been associated with major depression in many studies. it has been suggested that antidepressants may protect against hippocampus volume loss in humans associated with multiple episodes of depression and may also reverse the reduction of volume caused by the depression. in addition, genetic markers for serotonin are implicated with depression, and may be…	interventional	other: open label pharmacotherapy		treatment-resistant depression, hippocampus atrophy and serotonin genetic polymorphism | other: open label pharmacotherapy | reduction of volume of the hippocampus has been associated with major depression in many studies. it has been suggested that antidepressants may protect against hippocampus volume loss in humans associated with multiple episodes of depression and may also reverse the reduct…	digital-combined	antidepressant; ect	moderate	device:ect; pharma:antidepressant	Treatment-Resistant Depression, Hippocampus Atrophy and Serotonin Genetic Polymorphism | Major Depression | Reduction of volume of the hippocampus has been associated with major depression in many studies. It has been suggested that antidepressants may protect against hippocampus volume loss in humans associated with multiple episodes of depression and may also reverse the reduction of volume cau…	explicit	treatment-resistant; resistant depression	none	no
NCT00770783	NCT:NCT00770783	Magnetic Seizure Therapy (MST) for Treatment Resistant Major Depression	Major Depression	DEVICE: Thymatron|DEVICE: Tonica MagPro MST	PHASE3	COMPLETED	30	INTERVENTIONAL	2005-02	2014-05	University Hospital, Bonn	Department of Psychiatry and Psychotherapy - University Hospital, Bonn, 53105, Germany	The investigators intend to test in a single center, clinical pilot efficacy study the primary hypothesis that Magnetic Seizure Therapy (MST) as add-on therapy to a controlled pharmacotherapy is efficacious in the treatment of refractory major depression assessed with the Hamilton Depression Rating Scale (HAMD).	Clinical improvement (Hamilton Rating Scale for Depression), After each treatment and at followups up to 3 months after the treatment course	Clinical improvement (Montgomery- Åsberg Rating Scale for Depression), After each treatment and at followups up to 3 months after the treatment course			NCT00770783			magnetic seizure therapy (mst) for treatment resistant major depression	major depression	the investigators intend to test in a single center, clinical pilot efficacy study the primary hypothesis that magnetic seizure therapy (mst) as add-on therapy to a controlled pharmacotherapy is efficacious in the treatment of refractory major depression assessed with the hamilton depression rating scale (hamd).	interventional	device: thymatron|device: tonica magpro mst		magnetic seizure therapy (mst) for treatment resistant major depression | device: thymatron|device: tonica magpro mst | the investigators intend to test in a single center, clinical pilot efficacy study the primary hypothesis that magnetic seizure therapy (mst) as add-on therapy to a controlled pharmacotherapy is efficacious in the treatment of refractory major depression assessed with the hamilt…	device	magnetic seizure therapy; mst	high	device:mst,magnetic seizure therapy	Magnetic Seizure Therapy (MST) for Treatment Resistant Major Depression | Major Depression | The investigators intend to test in a single center, clinical pilot efficacy study the primary hypothesis that Magnetic Seizure Therapy (MST) as add-on therapy to a controlled pharmacotherapy is efficacious in the treatment of refractory major depression assessed with the Hamilton Depression Rating Scale …	explicit	treatment-resistant	none	no
NCT00789854	NCT:NCT00789854	Comparing Quetiapine XR Monotherapy and Augmentation With Lithium Augmentation in TRD Patients	Major Depressive Disorder|Treatment Resistant Depression	DRUG: Quetiapine XR|DRUG: Lithium carbonate|DRUG: SSRI/Venlafaxine	PHASE3	COMPLETED	688	INTERVENTIONAL	2008-11	2009-08	AstraZeneca	Research Site, Garran, Australian Capital Territory, Australia|Research Site, Brisbane, Queensland, Australia|Research Site, Everton Park, Queensland, Australia|Research Site, Townsville, Queensland, Australia|Research Site, Gilberton, South Australia, Australia|Research Site, Clayton, Victoria, Australia|Research Site, Frankston, Victoria, Australia|Research Site, Heidelberg, Victoria, Australia…	The primary objective of the study is to evaluate the efficacy of Quetiapine extended release (XR) in combination with an selective serotonin reuptake inhibitor (SSRI) or Venlafaxine versus Lithium in combination with an selective serotonin reuptake inhibitor or Venlafaxine versus Quetiapine extended release monotherapy in subjects with treatment resistant depression as assessed by the changes fr…	Change in Depressive Symptoms Between Randomisation and Week 6 Measured by Change in Montgomery Asberg Depression Rating Scale (MADRS) Total Score (Per Protocol Analysis Set), Change in LS mean total Montgomery Asberg Depression Rating Scale (MADRS) score from randomisation to end-of-treatment (week 6) (Scale 0-60), lower score indicates a better health status., 6 weeks treatment|Change in Depres…	Depression Remission; Montgomery-Asberg Depression Rating Scale MADRS ≤10, All Patients, Number of patients in remission, with total Montgomery Asberg Depression Rating Scale (MADRS) score ≤10. MADRS scale has range from 0 to 60, where the lower score indicates the better health status., 6 weeks of treatment|Depression Remission; Montgomery-Asberg Depression Rating Scale (MADRS) ≤10, Patients Wit…			NCT00789854			comparing quetiapine xr monotherapy and augmentation with lithium augmentation in trd patients	major depressive disorder|treatment resistant depression	the primary objective of the study is to evaluate the efficacy of quetiapine extended release (xr) in combination with an selective serotonin reuptake inhibitor (ssri) or venlafaxine versus lithium in combination with an selective serotonin reuptake inhibitor or venlafaxine versus quetiapine extended release monotherapy in subjects with treatment resistant depression as assessed by the changes fr…	interventional	drug: quetiapine xr|drug: lithium carbonate|drug: ssri/venlafaxine		comparing quetiapine xr monotherapy and augmentation with lithium augmentation in trd patients | drug: quetiapine xr|drug: lithium carbonate|drug: ssri/venlafaxine | the primary objective of the study is to evaluate the efficacy of quetiapine extended release (xr) in combination with an selective serotonin reuptake inhibitor (ssri) or venlafaxine versus lithium in combination with an selective se…	digital-combined	antidepressant; augmentation; ect; lithium; quetiapine; ssri; venlafaxine	high	device:ect; pharma:ssri,antidepressant,augmentation,venlafaxine,quetiapine,lithium	Comparing Quetiapine XR Monotherapy and Augmentation With Lithium Augmentation in TRD Patients | Major Depressive Disorder|Treatment Resistant Depression | The primary objective of the study is to evaluate the efficacy of Quetiapine extended release (XR) in combination with an selective serotonin reuptake inhibitor (SSRI) or Venlafaxine versus Lithium in combination with an selective serotonin re…	explicit	treatment-resistant; TRD; resistant depression	MADRS	yes
NCT00871299	NCT:NCT00871299	Practicing Alternative Techniques to Heal From Depression: The PATH-D Study	Major Depressive Disorder	BEHAVIORAL: Mindfulness Based Cognitive Therapy|BEHAVIORAL: Health Enhancement Program and medication management		COMPLETED	173	INTERVENTIONAL	2009-09	2014-06	University of California, San Francisco	University of California, San Francisco, San Francisco, California, 94143, United States	This study is a randomized, controlled trial of Mindfulness-Based Cognitive Therapy (MBCT) versus Health-Enhancement Program (HEP) for patients with treatment-resistant major depressive disorder (MDD). Both arms of the study will continue to receive the standard medication management treatment as usual (TAU) throughout the study. MBCT is a new technique that has been found to be effective for pre…	Hamilton Depression Rating Scale (HAMD-17), Baseline, 4, 8, 24, 36, 52 week	Quick Inventory of Depressive Symptomatology(Self-Rated)-16 items(QIDS-SR16), Baseline, weeks 1-8, 24, 36, 52 week|Short Form Health Survey-36, Baseline, 8, 24, 36, 52 week|Clinical Global Improvement Scale (CGI), Baseline, 8, 24, 36, 52 weeks|Work and Social Activity Scale (WSAS), Baseline, 8, 24,36,52 weeks|Quality of Life Enjoyment and Satisfaction Questionnaire-Short Form (QLESQ-SF), Baseline…			NCT00871299			practicing alternative techniques to heal from depression: the path-d study	major depressive disorder	this study is a randomized, controlled trial of mindfulness-based cognitive therapy (mbct) versus health-enhancement program (hep) for patients with treatment-resistant major depressive disorder (mdd). both arms of the study will continue to receive the standard medication management treatment as usual (tau) throughout the study. mbct is a new technique that has been found to be effective for pre…	interventional	behavioral: mindfulness based cognitive therapy|behavioral: health enhancement program and medication management		practicing alternative techniques to heal from depression: the path-d study | behavioral: mindfulness based cognitive therapy|behavioral: health enhancement program and medication management | this study is a randomized, controlled trial of mindfulness-based cognitive therapy (mbct) versus health-enhancement program (hep) for patients with treatment-resistant major depressive disorder (mdd). both…	digital-combined	antidepressant; ect; mbct; mindfulness; mindfulness-based cognitive therapy	moderate	device:ect; pharma:antidepressant; psychotherapy:mindfulness-based cognitive therapy,mbct,mindfulness	Practicing Alternative Techniques to Heal From Depression: The PATH-D Study | Major Depressive Disorder | This study is a randomized, controlled trial of Mindfulness-Based Cognitive Therapy (MBCT) versus Health-Enhancement Program (HEP) for patients with treatment-resistant major depressive disorder (MDD). Both arms of the study will continue to receive the standard medication management treatmen…	explicit	treatment-resistant	HDRS/HAMD	yes
NCT00922064	NCT:NCT00922064	Effects of Electroconvulsive Therapy (ECT) on Serotonin-1A Receptor Binding	Unipolar Depression	PROCEDURE: ECT	PHASE4	COMPLETED	12	INTERVENTIONAL	2009-06	2011-09	Medical University of Vienna	Medical University of Vienna, Dept. of Psychiatry and Psychotherapy, Vienna, Vienna, 1090, Austria	In treatment-resistant depression, electroconvulsive therapy (ECT) has been shown to effectively reduce depressive symptoms, though the underlying neurobiological mechanism is still unclear. The serotonergic system, and in particular the inhibitory serotonin-1A (5-HT1A) receptor, appears to be significantly involved in the effectiveness of ECT. The aim of the study is to assess the effects of ECT…	serotonin-1A receptor binding potential, 2 months				NCT00922064			effects of electroconvulsive therapy (ect) on serotonin-1a receptor binding	unipolar depression	in treatment-resistant depression, electroconvulsive therapy (ect) has been shown to effectively reduce depressive symptoms, though the underlying neurobiological mechanism is still unclear. the serotonergic system, and in particular the inhibitory serotonin-1a (5-ht1a) receptor, appears to be significantly involved in the effectiveness of ect. the aim of the study is to assess the effects of ect…	interventional	procedure: ect		effects of electroconvulsive therapy (ect) on serotonin-1a receptor binding | procedure: ect | in treatment-resistant depression, electroconvulsive therapy (ect) has been shown to effectively reduce depressive symptoms, though the underlying neurobiological mechanism is still unclear. the serotonergic system, and in particular the inhibitory serotonin-1a (5-ht1a) receptor, appears to be significa…	digital-combined	antidepressant; app; ar ; ect; electroconvulsive	high	device:ect,electroconvulsive; pharma:antidepressant; digital:app,ar	Effects of Electroconvulsive Therapy (ECT) on Serotonin-1A Receptor Binding | Unipolar Depression | In treatment-resistant depression, electroconvulsive therapy (ECT) has been shown to effectively reduce depressive symptoms, though the underlying neurobiological mechanism is still unclear. The serotonergic system, and in particular the inhibitory serotonin-1A (5-HT1A) receptor, appears to be sign…	explicit	treatment-resistant; resistant depression	none	no
NCT00953745	NCT:NCT00953745	Dopaminergic Effects of Adjunctive Aripiprazole on the Brain in Treatment-Resistant Depression	Major Depressive Disorder	DRUG: Escitalopram|DRUG: Aripiprazole|DRUG: Placebo Capsule|DRUG: Placebo Tablet		COMPLETED	43	INTERVENTIONAL	2009-05	2012-12	Washington University School of Medicine	Washington University in St. Louis, School of Medicine, St Louis, Missouri, 63110, United States	Aripiprazole has been approved by the FDA for augmenting ineffective/partially effective oral antidepressant therapy in patients suffering from major depression. The mechanism by which this augmentation is achieved is not known. This study has been designed to test the hypothesis that the primary mechanism of action of aripiprazole (ARP) antidepressant augmentation is through the dopaminergic pat…	Fluorodopa Uptake Values in Brain Images of Aripiprazole Augmentation Responders, A ratio of the image derived radioactivity concentration and the whole body concentration of the injected radioactivity specifically in a cluster within the right medial caudate (see data below)., Week 10 and Week 16 (6 weeks of combined therapy)	Depression Symptom Change on The Montgomery-Åsberg Depression Rating (MADRS) Scale Between ARP Responders and Non-responders., Montgomery-Åsberg Depression Rating (MADRS) Scale scores compared between the 6 week Aripiprazole augmentation groups (responds vs. non-responders). Total range of the MADRS is 0 to 60, with a score of greater than 34 indicating severe depression, 20-34 indicating moderat…			NCT00953745			dopaminergic effects of adjunctive aripiprazole on the brain in treatment-resistant depression	major depressive disorder	aripiprazole has been approved by the fda for augmenting ineffective/partially effective oral antidepressant therapy in patients suffering from major depression. the mechanism by which this augmentation is achieved is not known. this study has been designed to test the hypothesis that the primary mechanism of action of aripiprazole (arp) antidepressant augmentation is through the dopaminergic pat…	interventional	drug: escitalopram|drug: aripiprazole|drug: placebo capsule|drug: placebo tablet		dopaminergic effects of adjunctive aripiprazole on the brain in treatment-resistant depression | drug: escitalopram|drug: aripiprazole|drug: placebo capsule|drug: placebo tablet | aripiprazole has been approved by the fda for augmenting ineffective/partially effective oral antidepressant therapy in patients suffering from major depression. the mechanism by which this augmentation is achieved is n…	digital-combined	adjunctive; antidepressant; app; aripiprazole; augmentation; citalopram; ect; escitalopram	high	device:ect; pharma:antidepressant,augmentation,adjunctive,citalopram,escitalopram,aripiprazole; digital:app	Dopaminergic Effects of Adjunctive Aripiprazole on the Brain in Treatment-Resistant Depression | Major Depressive Disorder | Aripiprazole has been approved by the FDA for augmenting ineffective/partially effective oral antidepressant therapy in patients suffering from major depression. The mechanism by which this augmentation is achieved is not known. This study has been designed to test the hypo…	explicit	treatment-resistant; resistant depression	none	no
NCT00986479	NCT:NCT00986479	This is a Study to Determine the Antidepressant Effects of AZD6765	Treatment Resistant Major Depressive Disorder	DRUG: AZD6765|DRUG: Placebo to AZD6765	PHASE2	COMPLETED	22	INTERVENTIONAL	2009-12	2011-12	AstraZeneca	Research Site, Bethesda, Maryland, United States	The purpose of this study is to determine the antidepressant effects of AZD6765 compared to placebo.	Montgomery-Asberg Depression Rating Scale (MADRS) Total Score., Montgomery-Asberg Depression Rating Scale (MADRS) is a 10-item instrument used for the evaluation of depressive symptoms. Each item is rated on a scale of 0 to 6 (with higher scores indicating more severe depression). The individual item scores are added together to form a total score, ranging between 0 and 60. 0 is considered the be…	The Number of Participants With Montgomery-Asberg Depression Rating Scale (MADRS) Total Score Less Than 10 (MADRS Remission)., Remission defined as a Montgomery-Asberg Depression Rating Scale (MADRS) total score \<10. MADRS is a 10-item instrument used for the evaluation of depressive symptoms. Each item is rated on a scale of 0 to 6 (with higher scores indicating more severe depression). The ind…			NCT00986479			this is a study to determine the antidepressant effects of azd6765	treatment resistant major depressive disorder	the purpose of this study is to determine the antidepressant effects of azd6765 compared to placebo.	interventional	drug: azd6765|drug: placebo to azd6765		this is a study to determine the antidepressant effects of azd6765 | drug: azd6765|drug: placebo to azd6765 | the purpose of this study is to determine the antidepressant effects of azd6765 compared to placebo. | montgomery-asberg depression rating scale (madrs) total score., montgomery-asberg depression rating scale (madrs) is a 10-item instrument used for the evaluation of depressive symptoms. …	digital-combined	antidepressant; app; ect	moderate	device:ect; pharma:antidepressant; digital:app	This is a Study to Determine the Antidepressant Effects of AZD6765 | Treatment Resistant Major Depressive Disorder | The purpose of this study is to determine the antidepressant effects of AZD6765 compared to placebo.	explicit	treatment-resistant	MADRS	yes
NCT01031810	NCT:NCT01031810	PET Biomarkers in Treatment Resistant Depression	Major Depressive Disorder	DRUG: tranylcypromine	PHASE4	TERMINATED	13	INTERVENTIONAL	2009-11	2013-03	New York State Psychiatric Institute	New York State Psychiatric Institute, New York, New York, 10032, United States	The primary objectives of the study are to test whether brain Mono Amine Oxidase-A (MAO-A) levels are elevated in patients with treatment-resistant major depression, and to explore whether MAO-A brain levels predict treatment outcome with Mono Amine Oxidase Inhibitor (MAOI) medication in this population.	Hamilton Depression Rating Scale Scores 17 at Baseline, HAM-D is a multiple item questionnaire used to provide an indication of depression, and as a guide to evaluate recovery. Each item on the questionnaire is scored on a 3 or 5 point scale, depending on the item, and the total score is compared to the corresponding descriptor. Scale range (0-52): A score of 0-7 is considered to be normal. Score…	Quick Inventory of Depression- Self Report 16, Quick Inventory of Depression- Self Report assesses 16 depressive symptoms experienced in the past week, based on self-rating, measured at study exit visit Scale range (0-27): Each of the four possible answers to each quiz is given an ascending numerical value from 0 to 3, and the total test score is the sum of the following: The highest number from …			NCT01031810			pet biomarkers in treatment resistant depression	major depressive disorder	the primary objectives of the study are to test whether brain mono amine oxidase-a (mao-a) levels are elevated in patients with treatment-resistant major depression, and to explore whether mao-a brain levels predict treatment outcome with mono amine oxidase inhibitor (maoi) medication in this population.	interventional	drug: tranylcypromine		pet biomarkers in treatment resistant depression | drug: tranylcypromine | the primary objectives of the study are to test whether brain mono amine oxidase-a (mao-a) levels are elevated in patients with treatment-resistant major depression, and to explore whether mao-a brain levels predict treatment outcome with mono amine oxidase inhibitor (maoi) medication in this population. | hamilton depress…	digital-combined	ect; ipt; maoi; tranylcypromine	high	device:ect; pharma:maoi,tranylcypromine; psychotherapy:ipt	PET Biomarkers in Treatment Resistant Depression | Major Depressive Disorder | The primary objectives of the study are to test whether brain Mono Amine Oxidase-A (MAO-A) levels are elevated in patients with treatment-resistant major depression, and to explore whether MAO-A brain levels predict treatment outcome with Mono Amine Oxidase Inhibitor (MAOI) medication in this population.	explicit	treatment-resistant; resistant depression	HDRS/HAMD	yes
NCT01071538	NCT:NCT01071538	Buprenorphine for Late-Life Treatment Resistant Depression	Depression	DRUG: Buprenorphine	PHASE2	COMPLETED	15	INTERVENTIONAL	2010-05	2012-05	University of Pittsburgh	Western Psychiatric Institute and Clinica, University of Pittsburgh School of Medicine, Pittsburgh, Pennsylvania, 15213, United States	The goals of this pilot study are to gather data about the safety and clinical effect of low-dose buprenorphine in older adults with treatment resistant depression.	Montgomery Asberg Depression Rating Scale, measure of depression severity theoretical scale range 0-60 Lower values represent better outcome, 8 weeks|Blood Pressure, Blood Pressure- systolic and diastolic 140/90 or lower is considered normal and indicates a better outcome., 8 weeks|UKU Side Effect Rating Scale, measure of side effects 46 items with scores of 0,1,2,3 possible. Theoretical range 0-…	Brief Symptom Inventory -- Anxiety Subscale, measure of anxiety Lower numbers indicate better outcome Theoretical Range 0-2.4, 8 weeks|Positive and Negative Affect Scale, Positive Affect Score: Scores can range from 10 - 50, with higher scores representing higher levels of positive affect. Negative Affect Score: Scores can range from 10 - 50, with lower scores representing lower levels of negativ…			NCT01071538			buprenorphine for late-life treatment resistant depression	depression	the goals of this pilot study are to gather data about the safety and clinical effect of low-dose buprenorphine in older adults with treatment resistant depression.	interventional	drug: buprenorphine		buprenorphine for late-life treatment resistant depression | drug: buprenorphine | the goals of this pilot study are to gather data about the safety and clinical effect of low-dose buprenorphine in older adults with treatment resistant depression. | montgomery asberg depression rating scale, measure of depression severity theoretical scale range 0-60 lower values represent better outcome, 8 weeks…	device	ect	moderate	device:ect	Buprenorphine for Late-Life Treatment Resistant Depression | Depression | The goals of this pilot study are to gather data about the safety and clinical effect of low-dose buprenorphine in older adults with treatment resistant depression.	explicit	treatment-resistant; resistant depression	MADRS	yes
NCT01095263	NCT:NCT01095263	Effects of Deep Brain Stimulation in Treatment Resistant Major Depression	Major Depression	DEVICE: DBS|DEVICE: No Stimulation (Sham)	PHASE1	COMPLETED	7	INTERVENTIONAL	2011-04	2013-01	University Hospital, Bonn	University Hospital Bonn, Bonn, 53105, Germany	The investigators will investigate in a sham controlled design antidepressant effects and safety of DBS to the superolateral branch of the main medial forebrain bundle (slMFB).	Depression Severity assessed with Montgomery Asberg Depression Scale (MADRS), Change in MADRS after 12 months as compared to mean baseline score. MADRS is a ten-item diagnostic questionnaire which psychiatrists use to measure the severity of depressive episodes in patients with mood disorders. It is used as an adjunct to the Hamilton Rating Scale for Depression (HAMD) and more sensitive to the ch…	Depression Severity rated with Hamilton Depression Rating Scale (HDRS24), The Hamilton Rating Scale for Depression (HRSD), also known as the Hamilton Depression Rating Scale (HDRS) or abbreviated to HAM-D, is a multiple choice questionnaire that clinicians may use to rate the severity of a patient's major depression. The questionnaire rates the severity of symptoms observed in depression such as …			NCT01095263			effects of deep brain stimulation in treatment resistant major depression	major depression	the investigators will investigate in a sham controlled design antidepressant effects and safety of dbs to the superolateral branch of the main medial forebrain bundle (slmfb).	interventional	device: dbs|device: no stimulation (sham)		effects of deep brain stimulation in treatment resistant major depression | device: dbs|device: no stimulation (sham) | the investigators will investigate in a sham controlled design antidepressant effects and safety of dbs to the superolateral branch of the main medial forebrain bundle (slmfb). | depression severity assessed with montgomery asberg depression scale (madrs), change in madrs after …	digital-combined	antidepressant; dbs; deep brain stimulation; ect	high	device:dbs,deep brain stimulation,ect; pharma:antidepressant	Effects of Deep Brain Stimulation in Treatment Resistant Major Depression | Major Depression | The investigators will investigate in a sham controlled design antidepressant effects and safety of DBS to the superolateral branch of the main medial forebrain bundle (slMFB).	explicit	treatment-resistant	both	yes
NCT01114698	NCT:NCT01114698	A Safety and Efficacy Study of JNJ26489112 in Patients With Treatment-Resistant Major Depressive Disorder	Depression	DRUG: Venlafaxine XR|DRUG: Placebo|DRUG: JNJ26489112	PHASE2	TERMINATED	12	INTERVENTIONAL	2011-03	2012-02	Janssen Research & Development, LLC	Arcadia, California, United States|Escondido, California, United States|San Diego, California, United States|Hartford, Connecticut, United States|Atlanta, Georgia, United States|Naperville, Illinois, United States|Brooklyn, New York, United States|Garfield Heights, Ohio, United States|Oklahoma City, Oklahoma, United States|Dallas, Texas, United States|Houston, Texas, United States|Murray, Utah, U…	The purpose of this study is to evaluate the effectiveness and safety of JNJ26489112 compared with an active control (Venlafaxine XR) and placebo in patients with Treatment-Resistant Major Depressive Disorder.	Change from baseline in Montgomery-Asberg Depression Rating Scale (10 item diagnostic questionnaire measuring the severity of depression), Baseline and 6 weeks	Number of Participants with Adverse Events as a Measure of Safety and Tolerability, At each weekly visit during the study (screening through completion of the study [Week 7])|Mean Change in Inventory of Depressive Symptoms (IDS) and Clinical Global Impression (CGI), At Visits 1, 2, 4, 6, 8, and 9 (Screening, Baseline, Week 2, Week 4, Week 6, and Week 9)|Findings from ophthalmologic examinations, …			NCT01114698			a safety and efficacy study of jnj26489112 in patients with treatment-resistant major depressive disorder	depression	the purpose of this study is to evaluate the effectiveness and safety of jnj26489112 compared with an active control (venlafaxine xr) and placebo in patients with treatment-resistant major depressive disorder.	interventional	drug: venlafaxine xr|drug: placebo|drug: jnj26489112		a safety and efficacy study of jnj26489112 in patients with treatment-resistant major depressive disorder | drug: venlafaxine xr|drug: placebo|drug: jnj26489112 | the purpose of this study is to evaluate the effectiveness and safety of jnj26489112 compared with an active control (venlafaxine xr) and placebo in patients with treatment-resistant major depressive disorder. | change from baseline in …	digital-combined	ect; venlafaxine	moderate	device:ect; pharma:venlafaxine	A Safety and Efficacy Study of JNJ26489112 in Patients With Treatment-Resistant Major Depressive Disorder | Depression | The purpose of this study is to evaluate the effectiveness and safety of JNJ26489112 compared with an active control (Venlafaxine XR) and placebo in patients with Treatment-Resistant Major Depressive Disorder.	explicit	treatment-resistant	MADRS	yes
NCT01128452	NCT:NCT01128452	Safety and Efficacy of EVT 101 in Treatment-Resistant Depression	Depression	DRUG: EVT 101|DRUG: Placebo	PHASE2	TERMINATED	8	INTERVENTIONAL	2010-06	2011-03	Janssen Research & Development, LLC	Evotec Study Site 6, Oceanside, California, United States|Evotec Study Site 19, San Diego, California, United States|Evotec Study Site 15, Tampa, Florida, United States|Evotec Study Site 4, Atlanta, Georgia, United States|Evotec Study Site 14, Smyrna, Georgia, United States|Evotec Study Site 3, Beachwood, Illinois, United States|Evotec Study Site 2, Oak Brook, Illinois, United States|Evotec Study…	This study is a 4-week, randomized, double-blind, parallel-group, placebo-controlled monotherapy study in patients with treatment-resistant major depression. After confirmation of treatment-resistance in a prospective treatment period with citalopram, each patient will be treated with either EVT 101 once daily or placebo for 28 consecutive days.	Safety and Tolerability Profile of EVT 101, AE monitoring, clinical laboratory assessments, vital sign measurements, body weight, 12-lead ECG, physical exmaninations, ophthalmological examinations and questionnaires, 28 days of EVT 101-Treatment	Efficacy of EVT 101 in depression measured using the MADRS score, Efficacy of EVT 101 in depression measured using the MADRS score and comparing those scores at the end of treatment with scores at baseline, 28 days|Percentage of patients who respond to treatment with study drug, 4 weeks|Percentage of patients who experience remission, 4 weeks			NCT01128452			safety and efficacy of evt 101 in treatment-resistant depression	depression	this study is a 4-week, randomized, double-blind, parallel-group, placebo-controlled monotherapy study in patients with treatment-resistant major depression. after confirmation of treatment-resistance in a prospective treatment period with citalopram, each patient will be treated with either evt 101 once daily or placebo for 28 consecutive days.	interventional	drug: evt 101|drug: placebo		safety and efficacy of evt 101 in treatment-resistant depression | drug: evt 101|drug: placebo | this study is a 4-week, randomized, double-blind, parallel-group, placebo-controlled monotherapy study in patients with treatment-resistant major depression. after confirmation of treatment-resistance in a prospective treatment period with citalopram, each patient will be treated with either evt 101 o…	digital-combined	citalopram; ect	moderate	device:ect; pharma:citalopram	Safety and Efficacy of EVT 101 in Treatment-Resistant Depression | Depression | This study is a 4-week, randomized, double-blind, parallel-group, placebo-controlled monotherapy study in patients with treatment-resistant major depression. After confirmation of treatment-resistance in a prospective treatment period with citalopram, each patient will be treated with either EVT 101 once daily or plac…	explicit	treatment-resistant; resistant depression	none	no
NCT01175616	NCT:NCT01175616	Creatine Augmentation in Veterans With SSRI-Resistant Major Depression	Major Depressive Disorder	DRUG: Creatine	PHASE4	WITHDRAWN	0	INTERVENTIONAL	2012-09	2014-04	University of Utah		The purpose of this study is to determine whether creatine will be helpful as an adjunctive treatment for treatment-resistant major depressive disorder (MDD) in female and male Veterans. We hypothesize that Veterans receiving creatine will show decreased depressive symptoms as measured by the Montgomery-Asberg Depression Rating Scale (MADRS). We will also use 31-Phosphorus Magnetic Resonance Spec…	Change in Montgomery-Asberg Depression Rating Scale (MADRS) Score, The primary clinical outcome measure will be the change in MADRS; response will be defined as a 50% or greater decrease in MADRS score from baseline and a Clinical Global Impression Scale (CGI) improvement score of 1 or 2, screening; baseline; weeks 1, 2, 4, 5, 8, and 10	Changes in 3T 31Phosphorus Magnetic Resonance Spectroscopy metabolites, The primary neuroimaging outcome measures will be changes in 3T 31P-MRS metabolites (PCr and β-NTP) globally and in the anterior cingulate cortex, Baseline and 8 weeks			NCT01175616			creatine augmentation in veterans with ssri-resistant major depression	major depressive disorder	the purpose of this study is to determine whether creatine will be helpful as an adjunctive treatment for treatment-resistant major depressive disorder (mdd) in female and male veterans. we hypothesize that veterans receiving creatine will show decreased depressive symptoms as measured by the montgomery-asberg depression rating scale (madrs). we will also use 31-phosphorus magnetic resonance spec…	interventional	drug: creatine		creatine augmentation in veterans with ssri-resistant major depression | drug: creatine | the purpose of this study is to determine whether creatine will be helpful as an adjunctive treatment for treatment-resistant major depressive disorder (mdd) in female and male veterans. we hypothesize that veterans receiving creatine will show decreased depressive symptoms as measured by the montgomery-asbe…	digital-combined	adjunctive; augmentation; ect; ssri	high	device:ect; pharma:ssri,augmentation,adjunctive	Creatine Augmentation in Veterans With SSRI-Resistant Major Depression | Major Depressive Disorder | The purpose of this study is to determine whether creatine will be helpful as an adjunctive treatment for treatment-resistant major depressive disorder (MDD) in female and male Veterans. We hypothesize that Veterans receiving creatine will show decreased depressive symptoms as measured by the Mont…	explicit	treatment-resistant	MADRS	yes
NCT01204918	NCT:NCT01204918	Efficacy and Tolerability of Riluzole in Treatment Resistant Depression	Depression	DRUG: Riluzole|DRUG: placebo	PHASE2	COMPLETED	104	INTERVENTIONAL	2011-06	2015-08	Yale University	Yale University, Yale Depression Research Program, New Haven, Connecticut, 06511, United States|Massachussettes General Hospital, Depression Clinical and Research Center, Boston, Massachusetts, 02114, United States|Baylor College of Medicine, Houston, Texas, 77030, United States	This study aims to examine the antidepressant efficacy of riluzole, employing a randomized, double-blind, placebo-controlled, adjunctive trial in treatment-resistant major depressive disorder (TRD).	Change in Montgomery and Asberg Depression Rating Scale (MADRS), This 10 item instrument is completed by the clinician by using a structured interview and defined anchor points, and aims to quantify the degree of depression over the past 7 days. The MADRS is a widely studied instrument for depression, and its reliability and validity are high. This instrument is administered at every study visit …	Responders Having at Least a 50% Improvement in MADRS Compared to the Baseline, Responders having at least a 50% improvement in MADRS compared to the baseline in the sequential parallel design, 8 weeks therapy|Systematic Assessment for Treatment Emergent Events (SAFTEE-SI), A commonly used instrument originally developed by NIMH and adapted into a self-report instrument. The version of the scale …			NCT01204918			efficacy and tolerability of riluzole in treatment resistant depression	depression	this study aims to examine the antidepressant efficacy of riluzole, employing a randomized, double-blind, placebo-controlled, adjunctive trial in treatment-resistant major depressive disorder (trd).	interventional	drug: riluzole|drug: placebo		efficacy and tolerability of riluzole in treatment resistant depression | drug: riluzole|drug: placebo | this study aims to examine the antidepressant efficacy of riluzole, employing a randomized, double-blind, placebo-controlled, adjunctive trial in treatment-resistant major depressive disorder (trd). | change in montgomery and asberg depression rating scale (madrs), this 10 item instrument is c…	digital-combined	adjunctive; antidepressant; ect; riluzole	high	device:ect; pharma:antidepressant,adjunctive,riluzole	Efficacy and Tolerability of Riluzole in Treatment Resistant Depression | Depression | This study aims to examine the antidepressant efficacy of riluzole, employing a randomized, double-blind, placebo-controlled, adjunctive trial in treatment-resistant major depressive disorder (TRD).	explicit	treatment-resistant; TRD; resistant depression	MADRS	yes
NCT01234558	NCT:NCT01234558	Single IV Dose of GLYX-13 in Patients With Treatment-Resistant Depression	Major Depressive Disorder	DRUG: GLYX-13	PHASE2	COMPLETED	115	INTERVENTIONAL	2011-05	2012-07	Naurex, Inc, an affiliate of Allergan plc	Mulitple, Evanston, Illinois, 60201, United States	The purpose of this study is to determine whether GLYX-13 reduces depression score in patients with treatment-resistant depression.	Change in depression score, 14 days	Change in BPRS+, 14 days			NCT01234558			single iv dose of glyx-13 in patients with treatment-resistant depression	major depressive disorder	the purpose of this study is to determine whether glyx-13 reduces depression score in patients with treatment-resistant depression.	interventional	drug: glyx-13		single iv dose of glyx-13 in patients with treatment-resistant depression | drug: glyx-13 | the purpose of this study is to determine whether glyx-13 reduces depression score in patients with treatment-resistant depression. | change in depression score, 14 days | change in bprs+, 14 days	device	ces	moderate	device:ces	Single IV Dose of GLYX-13 in Patients With Treatment-Resistant Depression | Major Depressive Disorder | The purpose of this study is to determine whether GLYX-13 reduces depression score in patients with treatment-resistant depression.	explicit	treatment-resistant; resistant depression	none	no
NCT01239888	NCT:NCT01239888	Oxytocin and Tibolone Adjuncts in Treatment Resistant Depression - A Pilot Study	Depression|Major Depressive Disorder	DRUG: Oxytocin|DRUG: Oxytocin and Tibolone|DRUG: Placebo	PHASE1	UNKNOWN	15	INTERVENTIONAL	2012-01		The Alfred	Monash Alfred Psychiatry Research Centre, Melbourne, Victoria, 3004, Australia	The purpose of this study is to determine whether an oxytocin ad-on, or oxytocin and tibolone ad-on can induce a response to antidepressants in patients with treatment resistant depression.	Change from baseline in Montgomery-Asberg Depression Rating Scale (MADRS), Assessed at different time points: 1 week, 2 weeks, 4 weeks, 8 weeks	Change from baseline in Hamilton Rating Scale for Depression (HAM-D), Assessed at different time points: 1 week, 2 weeks, 4 weeks, 8 weeks|Change from baseline in Beck Depression Inventory II (BDI-II), Assessed at different time points: 1 week, 2 weeks, 4 weeks, 8 weeks|Change from baseline in State Trait Anxiety Inventory (STAI), Assessed at different time points: 1 week, 2 weeks, 4 weeks, 8 wee…			NCT01239888			oxytocin and tibolone adjuncts in treatment resistant depression - a pilot study	depression|major depressive disorder	the purpose of this study is to determine whether an oxytocin ad-on, or oxytocin and tibolone ad-on can induce a response to antidepressants in patients with treatment resistant depression.	interventional	drug: oxytocin|drug: oxytocin and tibolone|drug: placebo		oxytocin and tibolone adjuncts in treatment resistant depression - a pilot study | drug: oxytocin|drug: oxytocin and tibolone|drug: placebo | the purpose of this study is to determine whether an oxytocin ad-on, or oxytocin and tibolone ad-on can induce a response to antidepressants in patients with treatment resistant depression. | change from baseline in montgomery-asberg depression rating scale…	pharma	antidepressant	moderate	pharma:antidepressant	Oxytocin and Tibolone Adjuncts in Treatment Resistant Depression - A Pilot Study | Depression|Major Depressive Disorder | The purpose of this study is to determine whether an oxytocin ad-on, or oxytocin and tibolone ad-on can induce a response to antidepressants in patients with treatment resistant depression.	explicit	treatment-resistant; resistant depression	MADRS	yes
NCT01268137	NCT:NCT01268137	DBS in Treatment Resistant Major Depression	Resistant Major Depressive Disorder	PROCEDURE: Deep Brain Stimulation	PHASE3	UNKNOWN	8	INTERVENTIONAL	2008-01	2011-06	Fundació Institut de Recerca de l'Hospital de la Santa Creu i Sant Pau	Hospital Santa Creu i Sant Pau, Barcelona, 08025, Spain	This study aims at assessing efficacy and safety of DBS for treatment of patients suffering from resistant major depression, by means of a random, controlled and crossed study.	Hamilton Rating Scale for Depression, 17-item version (HRSD-17), Psychiatric assessments will be performed every two weeks	Montgomery-Asberg Depression Rating scale (MADRS) Clinical Global Impression (CGI) of Severity/Improvement Neuropsychological variables, Psychiatric assessments will be performed every two weeks			NCT01268137			dbs in treatment resistant major depression	resistant major depressive disorder	this study aims at assessing efficacy and safety of dbs for treatment of patients suffering from resistant major depression, by means of a random, controlled and crossed study.	interventional	procedure: deep brain stimulation		dbs in treatment resistant major depression | procedure: deep brain stimulation | this study aims at assessing efficacy and safety of dbs for treatment of patients suffering from resistant major depression, by means of a random, controlled and crossed study. | hamilton rating scale for depression, 17-item version (hrsd-17), psychiatric assessments will be performed every two weeks | montgomery-as…	device	dbs; deep brain stimulation	high	device:dbs,deep brain stimulation	DBS in Treatment Resistant Major Depression | Resistant Major Depressive Disorder | This study aims at assessing efficacy and safety of DBS for treatment of patients suffering from resistant major depression, by means of a random, controlled and crossed study.	explicit	treatment-resistant	HDRS/HAMD	yes
NCT01309945	NCT:NCT01309945	Efficacy and Safety of Flexibly Dosed BMS-820836 in the Treatment of Patients With Treatment Resistant Major Depression	Depression	DRUG: Duloxetine|DRUG: Placebo matching with BMS-820836|DRUG: BMS-820836|DRUG: Duloxetine|DRUG: Placebo matching with Duloxetine	PHASE2	COMPLETED	889	INTERVENTIONAL	2011-04	2013-01	Bristol-Myers Squibb	K & S Professional Research Services, Llc, Little Rock, Arkansas, 72201, United States|Pacific Clinical Research Medical Group, Arcadia, California, 91007, United States|Pharmacology Research Institute, Encino, California, 91316, United States|Collaborative Neuroscience Network, Inc., Garden Grove, California, 92845, United States|Pharmacology Research Institute, Los Alamitos, California, 90720, …	The purpose of the study is to evaluate the efficacy of study drug (BMS-820836) as compared with continued duloxetine in the treatment of patients with treatment resistant depression (TRD).	Change in Montgomery Asberg Depression Rating Scale (MADRS) total score, End of phase B and End of phase C	Change in Sheehan Disability Scale (SDS) Total score, End of Phase B and End of Phase C|Change in the Montgomery Asberg Depression Rating Scale (MADRS) anhedonia factor score, End of Phase B and End of Phase C			NCT01309945			efficacy and safety of flexibly dosed bms-820836 in the treatment of patients with treatment resistant major depression	depression	the purpose of the study is to evaluate the efficacy of study drug (bms-820836) as compared with continued duloxetine in the treatment of patients with treatment resistant depression (trd).	interventional	drug: duloxetine|drug: placebo matching with bms-820836|drug: bms-820836|drug: duloxetine|drug: placebo matching with duloxetine		efficacy and safety of flexibly dosed bms-820836 in the treatment of patients with treatment resistant major depression | drug: duloxetine|drug: placebo matching with bms-820836|drug: bms-820836|drug: duloxetine|drug: placebo matching with duloxetine | the purpose of the study is to evaluate the efficacy of study drug (bms-820836) as compared with continued duloxetine in the treatment of patients…	pharma	duloxetine	moderate	pharma:duloxetine	Efficacy and Safety of Flexibly Dosed BMS-820836 in the Treatment of Patients With Treatment Resistant Major Depression | Depression | The purpose of the study is to evaluate the efficacy of study drug (BMS-820836) as compared with continued duloxetine in the treatment of patients with treatment resistant depression (TRD).	explicit	treatment-resistant; TRD; resistant depression	MADRS	yes
NCT01331330	NCT:NCT01331330	European Deep Brain Stimulation (DBS) Depression Study	Depressive Disorder, Major	DEVICE: Deep Brain Stimulation|DEVICE: Deep Brain Stimulation		COMPLETED	9	INTERVENTIONAL	2011-05	2015-01	Abbott Medical Devices	CHU Pasteur, Nice, 06002, France|Hôpital La Pitié Salpêtrière, Paris, 75651, France|Hadassah-Hebrew University Medical Center, Jerusalem, 91120, Israel|King's College London, London, SE5 9RS, United Kingdom|National Hospital for Neurology and Neurosurgery - UCL, London, WC1N 3, United Kingdom	To evaluate the effects of two different programming settings of deep brain stimulation (DBS) in the subgenual white matter (Brodmann Area 25 WM) as an adjunctive treatment for treatment resistant Major Depressive Disorder (TR-MDD), single or recurrent episode on mood as measured by the MADRS.	Mean Percent Change From Baseline in MADRS Score, The Montgomery-Asberg Depression Rating Scale (MADRS) is a 10-item scale that measures depressive symptom severity. Scores range from 9 to 60, with a higher score indicating more severe depression., 4, 7, 10 and 13 months	Mean Percent Change From Baseline in Hamilton Rating Scale for Depression (HDRS) Score, The Hamilton Depression Rating Scale is a 17-item scale that measures depressive symptom severity. Scores range from 0 to 52, with a higher score indicating more severe depression., 4, 7, 10 and 13 month|Responder Rate (40% Reduction in MADRS), 4, 7, 10 and 13 months|Mean Percent Change From Baseline in Hamilt…			NCT01331330			european deep brain stimulation (dbs) depression study	depressive disorder, major	to evaluate the effects of two different programming settings of deep brain stimulation (dbs) in the subgenual white matter (brodmann area 25 wm) as an adjunctive treatment for treatment resistant major depressive disorder (tr-mdd), single or recurrent episode on mood as measured by the madrs.	interventional	device: deep brain stimulation|device: deep brain stimulation		european deep brain stimulation (dbs) depression study | device: deep brain stimulation|device: deep brain stimulation | to evaluate the effects of two different programming settings of deep brain stimulation (dbs) in the subgenual white matter (brodmann area 25 wm) as an adjunctive treatment for treatment resistant major depressive disorder (tr-mdd), single or recurrent episode on mood as measur…	digital-combined	act ; adjunctive; app; ar ; dbs; deep brain stimulation; ect	high	device:dbs,deep brain stimulation,ect; pharma:adjunctive; digital:app,ar ; psychotherapy:act	European Deep Brain Stimulation (DBS) Depression Study | Depressive Disorder, Major | To evaluate the effects of two different programming settings of deep brain stimulation (DBS) in the subgenual white matter (Brodmann Area 25 WM) as an adjunctive treatment for treatment resistant Major Depressive Disorder (TR-MDD), single or recurrent episode on mood as measured by the MADRS.	explicit	treatment-resistant	MADRS	yes
NCT01353092	NCT:NCT01353092	Pulsating ElectroMagnetive Treatment (PEMF) at Treatment Resistant Depression	Treatment Resistant Depression	DEVICE: Re5 Pulsating ElectroMagnetic Fields|DEVICE: Re5 Pulsating ElectroMagnetic Fields (PEMF)	PHASE3	COMPLETED	65	INTERVENTIONAL	2011-04	2013-06	Hillerod Hospital, Denmark	Psychiatric Research Unit, Mental Health Centre North Zealand, Hilleroed, 3400, Denmark	In this study patients with treatment resistant depression, as defined by Harold Sackeim, is subjected to daily sessions, for eight weeks, with Pulsating ElectroMagnetive Treatment (PEMF). Treatment is given two times a day, in the morning and in the afternoon. Patients are randomized into two groups. In group A patients receive active treatment both morning and afternoon. In group B patients rec…	Hamilton depression rating scale, Interviewer based rating scale to measure severity of depression, Every week for 11 weeks	UKU, Side effect scale, Every week for 11 weeks			NCT01353092			pulsating electromagnetive treatment (pemf) at treatment resistant depression	treatment resistant depression	in this study patients with treatment resistant depression, as defined by harold sackeim, is subjected to daily sessions, for eight weeks, with pulsating electromagnetive treatment (pemf). treatment is given two times a day, in the morning and in the afternoon. patients are randomized into two groups. in group a patients receive active treatment both morning and afternoon. in group b patients rec…	interventional	device: re5 pulsating electromagnetic fields|device: re5 pulsating electromagnetic fields (pemf)		pulsating electromagnetive treatment (pemf) at treatment resistant depression | device: re5 pulsating electromagnetic fields|device: re5 pulsating electromagnetic fields (pemf) | in this study patients with treatment resistant depression, as defined by harold sackeim, is subjected to daily sessions, for eight weeks, with pulsating electromagnetive treatment (pemf). treatment is given two times a …	device	ect	moderate	device:ect	Pulsating ElectroMagnetive Treatment (PEMF) at Treatment Resistant Depression | Treatment Resistant Depression | In this study patients with treatment resistant depression, as defined by Harold Sackeim, is subjected to daily sessions, for eight weeks, with Pulsating ElectroMagnetive Treatment (PEMF). Treatment is given two times a day, in the morning and in the afternoon. Patients are randomized …	explicit	treatment-resistant; resistant depression	HDRS/HAMD	yes
NCT01361555	NCT:NCT01361555	Long-term Safety and Tolerability of BMS-820836 in the Treatment of Patients With Treatment Resistant Major Depression	Depression	DRUG: Placebo matching with BMS-820836|DRUG: BMS-820836|DRUG: BMS-820836|DRUG: BMS-820836	PHASE2	TERMINATED	789	INTERVENTIONAL	2011-08	2013-10	Bristol-Myers Squibb	Birmingham Psychiatry Pharmaceutical Studies, Inc., Birmingham, Alabama, 35226, United States|K & S Professional Research Services, Llc, Little Rock, Arkansas, 72201, United States|Arkansas Psychiatric Clinic Clinical Research Trials, P.A., Little Rock, Arkansas, 72223, United States|Pacific Clinical Research Medical Group, Arcadia, California, 91007, United States|Catalina Research Institute, Ll…	The purpose of this study it to evaluate the long-term safety and tolerability of BMS-820836 in patients with depression.	Long-term effects of BMS-820836 on blood pressure in patients with depression, Baseline through Week 54	• Adverse Events (AEs), Serious Adverse Events, and Discontinuations Due to AEs, Baseline through Week 54			NCT01361555			long-term safety and tolerability of bms-820836 in the treatment of patients with treatment resistant major depression	depression	the purpose of this study it to evaluate the long-term safety and tolerability of bms-820836 in patients with depression.	interventional	drug: placebo matching with bms-820836|drug: bms-820836|drug: bms-820836|drug: bms-820836		long-term safety and tolerability of bms-820836 in the treatment of patients with treatment resistant major depression | drug: placebo matching with bms-820836|drug: bms-820836|drug: bms-820836|drug: bms-820836 | the purpose of this study it to evaluate the long-term safety and tolerability of bms-820836 in patients with depression. | long-term effects of bms-820836 on blood pressure in patients …	device	ect	moderate	device:ect	Long-term Safety and Tolerability of BMS-820836 in the Treatment of Patients With Treatment Resistant Major Depression | Depression | The purpose of this study it to evaluate the long-term safety and tolerability of BMS-820836 in patients with depression.	explicit	treatment-resistant	none	no
NCT01369095	NCT:NCT01369095	Efficacy and Safety of Fixed Doses of BMS 820836 in the Treatment of Patients With Treatment Resistant Major Depression	Depression	DRUG: Duloxetine|DRUG: Escitalopram|DRUG: BMS-820836 Placebo|DRUG: BMS-820836|DRUG: BMS-820836|DRUG: BMS-820836|DRUG: BMS-820836	PHASE2	COMPLETED	976	INTERVENTIONAL	2011-07	2013-05	Bristol-Myers Squibb	Birmingham Psychiatry Pharmaceutical Studies, Inc., Birmingham, Alabama, 35226, United States|Arkansas Psychiatric Clinic Clinical Research Trials, P.A., Little Rock, Arkansas, 72223, United States|Catalina Research Institute, Llc, Chino, California, 91710, United States|Behavioral Research Specialists, Llc, Glendale, California, 91206, United States|Pacific Clinical Research Medical Group, Orang…	The purpose of the study is to evaluate the efficacy of study drug (BMS-820836) as compared with continued Duloxetine/Escitalopram in the treatment of patients with treatment resistant depression (TRD).	Change from baseline to endpoint in the Montgomery Asberg Depression Rating Scale (MADRS) total score, Week 13	Change from baseline to endpoint in mean Sheehan Disability Scale (SDS) score., Week 13			NCT01369095			efficacy and safety of fixed doses of bms 820836 in the treatment of patients with treatment resistant major depression	depression	the purpose of the study is to evaluate the efficacy of study drug (bms-820836) as compared with continued duloxetine/escitalopram in the treatment of patients with treatment resistant depression (trd).	interventional	drug: duloxetine|drug: escitalopram|drug: bms-820836 placebo|drug: bms-820836|drug: bms-820836|drug: bms-820836|drug: bms-820836		efficacy and safety of fixed doses of bms 820836 in the treatment of patients with treatment resistant major depression | drug: duloxetine|drug: escitalopram|drug: bms-820836 placebo|drug: bms-820836|drug: bms-820836|drug: bms-820836|drug: bms-820836 | the purpose of the study is to evaluate the efficacy of study drug (bms-820836) as compared with continued duloxetine/escitalopram in the treatmen…	pharma	citalopram; duloxetine; escitalopram	high	pharma:citalopram,escitalopram,duloxetine	Efficacy and Safety of Fixed Doses of BMS 820836 in the Treatment of Patients With Treatment Resistant Major Depression | Depression | The purpose of the study is to evaluate the efficacy of study drug (BMS-820836) as compared with continued Duloxetine/Escitalopram in the treatment of patients with treatment resistant depression (TRD).	explicit	treatment-resistant; TRD; resistant depression	MADRS	yes
NCT01392287	NCT:NCT01392287	Treatment Resistant Geriatric Depression in Primary Care	Major Depressive Disorder	DRUG: Memantine	PHASE1	COMPLETED	12	INTERVENTIONAL	2010-05	2012-04	Mclean Hospital	McLean Hospital, Belmont, Massachusetts, 02478, United States	This study involves collaboration between McLean Hospital, Geriatric Medicine at the Cambridge Health Alliance (CHA) and other sites within the Partners and Harvard Medical School network. The investigators plan to recruit individuals 55 to 89 years old with treatment resistant depression. Someone with "treatment resistant" depression for this study may be someone who still has sad or low feeling…	Mean Differences in NAAG Levels between Subject Groups at Baseline and Week 8, Are NAAG levels are lower in older adults with treatment resistant depression compared with healthy age-matched controls?, Baseline / Study Entry	Relationship of NAAG Levels and MADRS Scores between Subject Groups at Baseline and Week 8, Do subjects with low NAAG levels within the treatment resistant depression group prior to memantine hydrochloride augmentation respond better to treatment with memantine hydrochloride?, 8-week trial|Cognitive Impairment between Subject Groups at Baseline and Week 8, Do older adults with Major Depression ha…			NCT01392287			treatment resistant geriatric depression in primary care	major depressive disorder	this study involves collaboration between mclean hospital, geriatric medicine at the cambridge health alliance (cha) and other sites within the partners and harvard medical school network. the investigators plan to recruit individuals 55 to 89 years old with treatment resistant depression. someone with "treatment resistant" depression for this study may be someone who still has sad or low feeling…	interventional	drug: memantine		treatment resistant geriatric depression in primary care | drug: memantine | this study involves collaboration between mclean hospital, geriatric medicine at the cambridge health alliance (cha) and other sites within the partners and harvard medical school network. the investigators plan to recruit individuals 55 to 89 years old with treatment resistant depression. someone with "treatment resista…	digital-combined	antidepressant; ar ; augmentation; ces ; ect	high	device:ect,ces ; pharma:antidepressant,augmentation; digital:ar	Treatment Resistant Geriatric Depression in Primary Care | Major Depressive Disorder | This study involves collaboration between McLean Hospital, Geriatric Medicine at the Cambridge Health Alliance (CHA) and other sites within the Partners and Harvard Medical School network. The investigators plan to recruit individuals 55 to 89 years old with treatment resistant depression. Someone with "treatme…	explicit	treatment-resistant; resistant depression	none	no
NCT01407575	NCT:NCT01407575	Buprenorphine for Treatment Resistant Depression	Depression|Depressive Disorder|Depressive Disorder, Major	DRUG: Buprenorphine|DRUG: Placebo	PHASE3	COMPLETED	13	INTERVENTIONAL	2011-09	2013-08	University of Pittsburgh	Western Psychiatric Institute and Clinic, University of Pittsburgh, Pittsburgh, Pennsylvania, 15213, United States	The purpose of this study is to compare the safety and efficacy of buprenorphine with placebo for adults with treatment resistant depression (TRD).	Montgomery Asberg Depression Rating Scale, measure of depression severity Theoretical Range 0-60 lower values represent better outcome, 6 weeks|Blood Pressure, Measure of systolic and diastolic blood pressure. 140/90 or lower is considered normal and indicates a better outcome., 6 weeks|UKU Side Effect Rating Scale, measure of side effects 46 items with scores of 0,1,2,3 possible. Theoretical ran…	Brief Symptom Inventory -- Anxiety Subscale, measure of anxiety Lower numbers indicate better outcome Theoretical Range 0-2.4, 6 weeks|Positive and Negative Affect Scale, Positive Affect Score: Scores can range from 10 - 50, with higher scores representing higher levels of positive affect. Negative Affect Score: Scores can range from 10 - 50, with lower scores representing lower levels of negativ…			NCT01407575			buprenorphine for treatment resistant depression	depression|depressive disorder|depressive disorder, major	the purpose of this study is to compare the safety and efficacy of buprenorphine with placebo for adults with treatment resistant depression (trd).	interventional	drug: buprenorphine|drug: placebo		buprenorphine for treatment resistant depression | drug: buprenorphine|drug: placebo | the purpose of this study is to compare the safety and efficacy of buprenorphine with placebo for adults with treatment resistant depression (trd). | montgomery asberg depression rating scale, measure of depression severity theoretical range 0-60 lower values represent better outcome, 6 weeks|blood pressure, me…	device	ect	moderate	device:ect	Buprenorphine for Treatment Resistant Depression | Depression|Depressive Disorder|Depressive Disorder, Major | The purpose of this study is to compare the safety and efficacy of buprenorphine with placebo for adults with treatment resistant depression (TRD).	explicit	treatment-resistant; TRD; resistant depression	MADRS	yes
NCT01426516	NCT:NCT01426516	Pharmacogenomics for Antidepressant Guidance and Education 1 (PAGE-1_AG1)	Major Depressive Disorder	DEVICE: Genecept Assay		TERMINATED	29	INTERVENTIONAL	2011-09	2014-06	Genomind, LLC	Centerstone, Nashville, Tennessee, 37228, United States	One-third or more of individuals treated for major depressive disorder (MDD) do not experience remission of symptoms despite at least two adequate antidepressant trials. Such treatment-resistant depression (TRD) contributes disproportionately to the tremendous costs of MDD, in terms of health care costs, functional impairment, and diminished quality of life. The promise of personalized medicine f…	Efficacy Measured by Change in Quick Inventory of Depressive Symptomatology-Self Report (QIDS-SR), Adjusted for Baseline Severity, at 6 Months, To determine the efficacy of assay-guided treatment (AGT) versus treatment-as-usual (TAU), in terms of depression severity as measured by change in Quick Inventory of Depressive Symptomatology-Self Report (QIDS-SR), adjusted for baseline severity, at 6 mo…	Clinician Behavior as Measured by Change in Recorded Treatment Choice Before and After the Assay Results Are Made Available., Clinicians will rank first and alternative treatment choice and dosage prior to assay and first and two alternative treatment choices after receiving assay results (for AGT group). Clinician choices will be compared., one week|Quality of Life as Measured by Self Reported A…			NCT01426516			pharmacogenomics for antidepressant guidance and education 1 (page-1_ag1)	major depressive disorder	one-third or more of individuals treated for major depressive disorder (mdd) do not experience remission of symptoms despite at least two adequate antidepressant trials. such treatment-resistant depression (trd) contributes disproportionately to the tremendous costs of mdd, in terms of health care costs, functional impairment, and diminished quality of life. the promise of personalized medicine f…	interventional	device: genecept assay		pharmacogenomics for antidepressant guidance and education 1 (page-1_ag1) | device: genecept assay | one-third or more of individuals treated for major depressive disorder (mdd) do not experience remission of symptoms despite at least two adequate antidepressant trials. such treatment-resistant depression (trd) contributes disproportionately to the tremendous costs of mdd, in terms of health care…	digital-combined	act ; antidepressant; app; ces ; ect	high	device:ect,ces ; pharma:antidepressant; digital:app; psychotherapy:act	Pharmacogenomics for Antidepressant Guidance and Education 1 (PAGE-1_AG1) | Major Depressive Disorder | One-third or more of individuals treated for major depressive disorder (MDD) do not experience remission of symptoms despite at least two adequate antidepressant trials. Such treatment-resistant depression (TRD) contributes disproportionately to the tremendous costs of MDD, in terms of health c…	explicit	treatment-resistant; TRD; resistant depression	none	no
NCT01431001	NCT:NCT01431001	Pilot Study in Multi-Coil Repetitive Transcranial Magnetic Stimulation (rTMS) for Treatment Resistant Depression	Major Depressive Disorder	DEVICE: Cervel Neurotech Deep Shaped-Field repetitive transcranial magnetic stimulator (DSF-rTMS)		COMPLETED	40	INTERVENTIONAL	2011-10	2013-10	Cervel Neurotech, Inc.	Emory University, Atlanta, Georgia, 30306, United States|Rush Medical College, Chicago, Illinois, 60612, United States|Medical University of South Carolina, Charleston, South Carolina, 29425, United States|Monash Alfred Psychiatry Research Centre, Melbourne, Victoria, 3004, Australia	The purpose of this study is to assess the efficacy of a Deep Shaped-Field repetitive transcranial magnetic stimulation (DSF-rTMS) system in the treatment of depression.	Remission from depression, Changes in Hamilton Rating Scale from Depression (HRSD) measured after each block of 5 treatment sessions, 2 weeks post and 4 weeks post, baseline through 4 weeks post	Safety and tolerability of rTMS, Determined by presence and absence of adverse events recorded daily, baseline through 4 weeks post			NCT01431001			pilot study in multi-coil repetitive transcranial magnetic stimulation (rtms) for treatment resistant depression	major depressive disorder	the purpose of this study is to assess the efficacy of a deep shaped-field repetitive transcranial magnetic stimulation (dsf-rtms) system in the treatment of depression.	interventional	device: cervel neurotech deep shaped-field repetitive transcranial magnetic stimulator (dsf-rtms)		pilot study in multi-coil repetitive transcranial magnetic stimulation (rtms) for treatment resistant depression | device: cervel neurotech deep shaped-field repetitive transcranial magnetic stimulator (dsf-rtms) | the purpose of this study is to assess the efficacy of a deep shaped-field repetitive transcranial magnetic stimulation (dsf-rtms) system in the treatment of depression. | remission fr…	device	rtms; transcranial magnetic	high	device:rtms,transcranial magnetic	Pilot Study in Multi-Coil Repetitive Transcranial Magnetic Stimulation (rTMS) for Treatment Resistant Depression | Major Depressive Disorder | The purpose of this study is to assess the efficacy of a Deep Shaped-Field repetitive transcranial magnetic stimulation (DSF-rTMS) system in the treatment of depression.	explicit	treatment-resistant; resistant depression	HDRS/HAMD	yes
NCT01435148	NCT:NCT01435148	Deep Brain Stimulation in Treatment Resistant Depression	Treatment Resistant Depression	PROCEDURE: Deep Brain Stimulation, implanted		UNKNOWN	8	INTERVENTIONAL	2006-12	2012-12	North Bristol NHS Trust	Neurosurgey Department, Frenchay Hospital, Bristol, Bristol, BS16 1LE, United Kingdom	Recurrent major depressive disorder affects about 3-5% of the population. It is anticipated that by 2020, depression will be the most common cause of disability worldwide in the 18-55 age group. About two-thirds of these patients respond to first-line treatment (antidepressants). In addition, prolonged administration of antidepressants in patients who respond results in remission in 80% of patien…	Decrease in Montgomery and Asberg Rating Scale score of at least 50% at an average of 18 months after implantation., MADRS is a standard depression rating scale for major depressive disorder over time, End of contact selection and adjustment plus 6 months. An average of 18 months after implantation.	Clinical Global Impression Improvement Scale(CGI-I). Score <4., The Clinical Global Impression Scale (CGI) will be used to asses global functioning over time in our patients and will be completed by the interviewing psychiatrist., End of contact selection and adjustment plus 6 months. An average of 18 months after implantation|Global Assessment of Functioning scale, an improvement of >1/2(100-ini…			NCT01435148			deep brain stimulation in treatment resistant depression	treatment resistant depression	recurrent major depressive disorder affects about 3-5% of the population. it is anticipated that by 2020, depression will be the most common cause of disability worldwide in the 18-55 age group. about two-thirds of these patients respond to first-line treatment (antidepressants). in addition, prolonged administration of antidepressants in patients who respond results in remission in 80% of patien…	interventional	procedure: deep brain stimulation, implanted		deep brain stimulation in treatment resistant depression | procedure: deep brain stimulation, implanted | recurrent major depressive disorder affects about 3-5% of the population. it is anticipated that by 2020, depression will be the most common cause of disability worldwide in the 18-55 age group. about two-thirds of these patients respond to first-line treatment (antidepressants). in addition,…	digital-combined	act ; antidepressant; ces ; deep brain stimulation; ect; electroconvulsive	high	device:deep brain stimulation,ect,electroconvulsive,ces ; pharma:antidepressant; psychotherapy:act	Deep Brain Stimulation in Treatment Resistant Depression | Treatment Resistant Depression | Recurrent major depressive disorder affects about 3-5% of the population. It is anticipated that by 2020, depression will be the most common cause of disability worldwide in the 18-55 age group. About two-thirds of these patients respond to first-line treatment (antidepressants). In addition, prolonged adm…	explicit	treatment-resistant; resistant depression	MADRS	yes
NCT01438242	NCT:NCT01438242	An Open Label Study of the Genecept™ Assay in Treatment Resistant Depression	Major Depressive Disorder	DEVICE: Genecept Assay		WITHDRAWN	0	INTERVENTIONAL	2015-01	2016-01	Genomind, LLC	Genomind, LLC, Chalfont, Pennsylvania, 18914, United States	The purpose of this study is to examine the potential impact of the assay in terms of depression severity as measured by change in Clinical Global Impressions (CGI) scale at 3 months.	Efficacy, To determine the efficacy of assay-guided treatment (AGT) in terms of illness severity as measured by change from baseline in Clinical Global Impressions (CGI) scale at 3 months., 3 Months	Efficacy, To determine the efficacy of assay-guided treatment (AGT) in terms of illness severity as measured by change from baseline in Quick Inventory of Depressive Symptoms (QIDS-SR1), Quality of Life Enjoyment and Satisfaction Questionnaire (Q-LES-Q) and Zung self-rated anxiety scales at 3 months., 3 months|Medication Adherence, To compare medication adherence between Patient subjects and matc…			NCT01438242			an open label study of the genecept™ assay in treatment resistant depression	major depressive disorder	the purpose of this study is to examine the potential impact of the assay in terms of depression severity as measured by change in clinical global impressions (cgi) scale at 3 months.	interventional	device: genecept assay		an open label study of the genecept™ assay in treatment resistant depression | device: genecept assay | the purpose of this study is to examine the potential impact of the assay in terms of depression severity as measured by change in clinical global impressions (cgi) scale at 3 months. | efficacy, to determine the efficacy of assay-guided treatment (agt) in terms of illness severity as measured …	digital-combined	act ; ect	moderate	device:ect; psychotherapy:act	An Open Label Study of the Genecept™ Assay in Treatment Resistant Depression | Major Depressive Disorder | The purpose of this study is to examine the potential impact of the assay in terms of depression severity as measured by change in Clinical Global Impressions (CGI) scale at 3 months.	explicit	treatment-resistant; resistant depression	none	no
NCT01507155	NCT:NCT01507155	An Open Label Study of Clinical Utility and Patient Outcomes of the Genecept Assay	Treatment Resistant Depression|Generalized Anxiety Disorder	DEVICE: Genecept Assay		COMPLETED	685	INTERVENTIONAL	2013-04	2014-05	Genomind, LLC	Genomind, LLC, Chalfont, Pennsylvania, 18914, United States	Genomind has developed and introduced a battery of genetic tests, the Genecept Assay, which clinicians can administer to patients using a simple saliva sample technique. The present study proposes to enroll 1. Subjects (patients who have consented to using the Genecept Assay) and 2. Clinician study participants (clinicians who have ordered the Assay on behalf of their patients). This study will i…	Change From Baseline in Clinical Global Impressions Improvement (CGI-I) Scale at 3 Months, To determine the efficacy of assay-guided treatment (AGT) in terms of illness severity, as measured by change from baseline using the clinician-administered CGI-I scale, which ranges from scores 1-7 (1=very much improved, 7=very much worse since initiation of treatment)., 3 months	Efficacy Measured by QIDS-SR16, Q-LES-Q-SF, UKU Side Effects; and SAS at 3 Months, To determine the efficacy of assay-guided treatment (AGT) in terms of illness severity as measured by change from baseline in self-reported patients scales: 1. Quick Inventory of Depressive Symptoms (QIDS-SR16) scale; scores range from 0-27, 0 means no depression and 27 means very severe depression 2. Quality of Li…			NCT01507155			an open label study of clinical utility and patient outcomes of the genecept assay	treatment resistant depression|generalized anxiety disorder	genomind has developed and introduced a battery of genetic tests, the genecept assay, which clinicians can administer to patients using a simple saliva sample technique. the present study proposes to enroll 1. subjects (patients who have consented to using the genecept assay) and 2. clinician study participants (clinicians who have ordered the assay on behalf of their patients). this study will i…	interventional	device: genecept assay		an open label study of clinical utility and patient outcomes of the genecept assay | device: genecept assay | genomind has developed and introduced a battery of genetic tests, the genecept assay, which clinicians can administer to patients using a simple saliva sample technique. the present study proposes to enroll 1. subjects (patients who have consented to using the genecept assay) and 2. clini…	device	ect	moderate	device:ect	An Open Label Study of Clinical Utility and Patient Outcomes of the Genecept Assay | Treatment Resistant Depression|Generalized Anxiety Disorder | Genomind has developed and introduced a battery of genetic tests, the Genecept Assay, which clinicians can administer to patients using a simple saliva sample technique. The present study proposes to enroll 1. Subjects (patients who have consented to u…	explicit	treatment-resistant; resistant depression	none	no
NCT01514435	NCT:NCT01514435	Changes in Cerebral Glucose Metabolism After Electroconvulsive Therapy (ECT)	Major Depressive Disorder	DEVICE: Electroconvulsive therapy|DEVICE: 18-Fluoro-desoxy-glucose positron emission tomography		COMPLETED	13	INTERVENTIONAL	2006-05	2011-07	Medical University of Graz	Medical University Graz; Department for Psychiatry, Graz, Styria, 8036, Austria	There exist already a few studies that have measured changes of brain metabolism pre and post Electroconvulsive Therapy (ECT) by Positron emission tomography (PET) but these were all performed in a small number of patients and used different methodologies. It is therefore not surprising that these investigations provided inconsistent results, as reviewed previously {{23 Schmidt,E.Z. 2008}}. In pa…	Brain glucose metabolism measured by FDG-PET, one year				NCT01514435			changes in cerebral glucose metabolism after electroconvulsive therapy (ect)	major depressive disorder	there exist already a few studies that have measured changes of brain metabolism pre and post electroconvulsive therapy (ect) by positron emission tomography (pet) but these were all performed in a small number of patients and used different methodologies. it is therefore not surprising that these investigations provided inconsistent results, as reviewed previously {{23 schmidt,e.z. 2008}}. in pa…	interventional	device: electroconvulsive therapy|device: 18-fluoro-desoxy-glucose positron emission tomography		changes in cerebral glucose metabolism after electroconvulsive therapy (ect) | device: electroconvulsive therapy|device: 18-fluoro-desoxy-glucose positron emission tomography | there exist already a few studies that have measured changes of brain metabolism pre and post electroconvulsive therapy (ect) by positron emission tomography (pet) but these were all performed in a small number of patients…	digital-combined	antidepressant; ar ; ect; electroconvulsive	high	device:ect,electroconvulsive; pharma:antidepressant; digital:ar	Changes in Cerebral Glucose Metabolism After Electroconvulsive Therapy (ECT) | Major Depressive Disorder | There exist already a few studies that have measured changes of brain metabolism pre and post Electroconvulsive Therapy (ECT) by Positron emission tomography (PET) but these were all performed in a small number of patients and used different methodologies. It is therefore not surprising that…	explicit	refractory depression	none	no
NCT01515215	NCT:NCT01515215	Repetitive Transcranial Magnetic Stimulation (rTMS) for Treatment Resistant Depressive Disorder	Major Depressive Disorder	DEVICE: Repetitive Transcranial Magnetic Stimulation		COMPLETED	107	INTERVENTIONAL	2008-07	2016-10	Centre for Addiction and Mental Health	Centre for Addiction and Mental Health, Toronto, Ontario, M6J 1H4, Canada	Major Depressive Disorder (MDD) is one of the most prevalent mental illnesses in North America, in which 30% - 40% fail to respond to conventional treatment. Repetitive Transcranial Magnetic Stimulation (rTMS) has been shown to be an effective therapeutic tool for the treatment of MDD. This form of treatment involves a series of magnetic pulses directed to the brain for about 30 minutes. Importan…	Degree of Change in HAM-D17 Scores, At weeks 3 and/or 6	Degree of Change in Montgomery-Asberg Depression Rating Scale Scores, At weeks 3 and/or 6|Degree of Change in Beck Depression Inventory Scores, At weeks 3 and/or 6|Degree of Change in Brief Psychiatric Ratings Scale Scores, At weeks 3 and/or 6|Changes in Cortical Excitability, Assessed via TMS-EEG protocol., At weeks 3 and/or 6			NCT01515215			repetitive transcranial magnetic stimulation (rtms) for treatment resistant depressive disorder	major depressive disorder	major depressive disorder (mdd) is one of the most prevalent mental illnesses in north america, in which 30% - 40% fail to respond to conventional treatment. repetitive transcranial magnetic stimulation (rtms) has been shown to be an effective therapeutic tool for the treatment of mdd. this form of treatment involves a series of magnetic pulses directed to the brain for about 30 minutes. importan…	interventional	device: repetitive transcranial magnetic stimulation		repetitive transcranial magnetic stimulation (rtms) for treatment resistant depressive disorder | device: repetitive transcranial magnetic stimulation | major depressive disorder (mdd) is one of the most prevalent mental illnesses in north america, in which 30% - 40% fail to respond to conventional treatment. repetitive transcranial magnetic stimulation (rtms) has been shown to be an effective th…	digital-combined	ect; rtms; sms; transcranial magnetic	high	device:rtms,transcranial magnetic,ect; digital:sms	Repetitive Transcranial Magnetic Stimulation (rTMS) for Treatment Resistant Depressive Disorder | Major Depressive Disorder | Major Depressive Disorder (MDD) is one of the most prevalent mental illnesses in North America, in which 30% - 40% fail to respond to conventional treatment. Repetitive Transcranial Magnetic Stimulation (rTMS) has been shown to be an effective therapeutic tool for the trea…	explicit	treatment-resistant	none	no
NCT01601210	NCT:NCT01601210	Dose-Ranging Trial of Creatine Augmentation for Adolescent Females With Treatment-Resistant Major Depressive Disorder	Major Depressive Disorder	DRUG: Creatine monohydrate or placebo	EARLY_PHASE1	COMPLETED	32	INTERVENTIONAL	2012-06	2014-05	Perry Renshaw	University of Utah, Salt Lake City, Utah, 84108, United States	The purpose of this study is to see if creatine, which is a naturally occurring chemical in the body, is effective for treating Major Depressive Disorder (MDD) in female teenagers. The primary hypothesis is that compared to placebo, 2g, 4g, and 10g of creatine monohydrate for eight weeks will be associated with a significant increase in brain phosphocreatine (PCr) concentrations.	Brain PCr concentrations, The primary hypothesis is that compared to placebo, 2g, 4g, and 10g of creatine monohydrate for eight weeks will be associated with a significant increase in brain phosphocreatine (PCr) concentrations., 8 weeks				NCT01601210			dose-ranging trial of creatine augmentation for adolescent females with treatment-resistant major depressive disorder	major depressive disorder	the purpose of this study is to see if creatine, which is a naturally occurring chemical in the body, is effective for treating major depressive disorder (mdd) in female teenagers. the primary hypothesis is that compared to placebo, 2g, 4g, and 10g of creatine monohydrate for eight weeks will be associated with a significant increase in brain phosphocreatine (pcr) concentrations.	interventional	drug: creatine monohydrate or placebo		dose-ranging trial of creatine augmentation for adolescent females with treatment-resistant major depressive disorder | drug: creatine monohydrate or placebo | the purpose of this study is to see if creatine, which is a naturally occurring chemical in the body, is effective for treating major depressive disorder (mdd) in female teenagers. the primary hypothesis is that compared to placebo, 2g, 4g…	digital-combined	augmentation; ect	moderate	device:ect; pharma:augmentation	Dose-Ranging Trial of Creatine Augmentation for Adolescent Females With Treatment-Resistant Major Depressive Disorder | Major Depressive Disorder | The purpose of this study is to see if creatine, which is a naturally occurring chemical in the body, is effective for treating Major Depressive Disorder (MDD) in female teenagers. The primary hypothesis is that compared to placebo, 2g, 4g, and 10g of…	explicit	treatment-resistant	none	no
NCT01677078	NCT:NCT01677078	Coupling Repetitive Transcranial Magnetic Stimulation With a Neuronavigation System in Treatment Resistant Depression	Treatment Resistant Depression	DEVICE: Neuronavigation system|DEVICE: Standard localisation method		COMPLETED	107	INTERVENTIONAL	2013-01-21	2017-03-25	Rennes University Hospital	Centre Santé Mentale Angevin CESAME, Angers, 49130, France|CHU de Brest, Brest, 29200, France|Etablissement Public de Santé Mentale, Quimperlé, 29300, France|CHGR, Rennes, 35000, France|EPSM Morbihan, Saint-Avé, 56890, France	Repetitive Transcranial Magnetic Stimulation (rTMS) is a non invasive technique which was shown to be effective in the treatment of major depression. The dorsolateral prefrontal cortex (DLPFC) is the anatomic target in rTMS studies and the standard (manual) '5-cm method' for positioning the coil over DLPFC is the reference. Nevertheless, it has been criticized due to poor targeting accuracies att…	Response, Response defined as at least 50% reduction in the MADRS score., Day 44	Response, Response is defined as at least 50% reduction in the MADRS score., Day 14|Remission, Remission is defined as a MADRS score ≤ 8., Day 14 Day 44|MADRS, Description: It is a ten-item diagnostic questionnaire which psychiatrists use to measure the severity of depressive episodes in patients with mood disorders., Day 0, day 14 and day 44|BDI, It is a multiple-choice self-report inventory and…			NCT01677078			coupling repetitive transcranial magnetic stimulation with a neuronavigation system in treatment resistant depression	treatment resistant depression	repetitive transcranial magnetic stimulation (rtms) is a non invasive technique which was shown to be effective in the treatment of major depression. the dorsolateral prefrontal cortex (dlpfc) is the anatomic target in rtms studies and the standard (manual) '5-cm method' for positioning the coil over dlpfc is the reference. nevertheless, it has been criticized due to poor targeting accuracies att…	interventional	device: neuronavigation system|device: standard localisation method		coupling repetitive transcranial magnetic stimulation with a neuronavigation system in treatment resistant depression | device: neuronavigation system|device: standard localisation method | repetitive transcranial magnetic stimulation (rtms) is a non invasive technique which was shown to be effective in the treatment of major depression. the dorsolateral prefrontal cortex (dlpfc) is the anatomic …	digital-combined	ces ; ect; ipt; nac; rtms; transcranial magnetic	high	device:rtms,transcranial magnetic,ect,ces ; pharma:nac; psychotherapy:ipt	Coupling Repetitive Transcranial Magnetic Stimulation With a Neuronavigation System in Treatment Resistant Depression | Treatment Resistant Depression | Repetitive Transcranial Magnetic Stimulation (rTMS) is a non invasive technique which was shown to be effective in the treatment of major depression. The dorsolateral prefrontal cortex (DLPFC) is the anatomic target in rTMS studies and the standa…	explicit	treatment-resistant; resistant depression	MADRS	yes
NCT01798407	NCT:NCT01798407	DBS of the Lateral Habenula in Treatment-Resistant Depression	Treatment Resistant Major Depressive Disorder	DEVICE: Activa Tremor Control Sys (DBS Implant)|OTHER: Randomized, staggered withdrawal phase		ACTIVE_NOT_RECRUITING	6	INTERVENTIONAL	2013-02	2025-08	Wayne Goodman MD	Baylor College of Medicine, Houston, Texas, 77030, United States	This research study will investigate the safety, tolerability, and benefit of bilateral deep brain stimulation (DBS) to the lateral habenula in subjects with treatment-resistant major depression (TRD) secondary to either nonpsychotic unipolar major depressive disorder (MDD), or bipolar disorder (BD) I. Six adult subjects with TRD will be treated in this single-site study at Baylor College of Medi…	Change in HDRS^17 score from baseline to 6 months after the commencement of stimulation, 'Response' is categorically defined as a ≥ 50% reduction in the HDRS17 score relative to the baseline assessment. 'Remission' is defined as an absolute HDRS17 score \< 8. Study success criteria will be defined as ≥ 3 of the 6 patients meeting the individual subject success criteria of response or remission by…	MADRS (Montgomery and Asberg Depression Rating Scale), Clinician administered evaluation of depressive symptoms, baseline, Month 6, Month 12 and 18 months|Clinical Global Impression of Severity (CGI-S), Clinician Administered assessment, baseline, Month 6, Month 12 and 18 months|Clinical Global Impression of Improvement (CGI-I), Clinician administered assessment, baseline, Month 6, Month 12 and 1…			NCT01798407			dbs of the lateral habenula in treatment-resistant depression	treatment resistant major depressive disorder	this research study will investigate the safety, tolerability, and benefit of bilateral deep brain stimulation (dbs) to the lateral habenula in subjects with treatment-resistant major depression (trd) secondary to either nonpsychotic unipolar major depressive disorder (mdd), or bipolar disorder (bd) i. six adult subjects with trd will be treated in this single-site study at baylor college of medi…	interventional	device: activa tremor control sys (dbs implant)|other: randomized, staggered withdrawal phase		dbs of the lateral habenula in treatment-resistant depression | device: activa tremor control sys (dbs implant)|other: randomized, staggered withdrawal phase | this research study will investigate the safety, tolerability, and benefit of bilateral deep brain stimulation (dbs) to the lateral habenula in subjects with treatment-resistant major depression (trd) secondary to either nonpsychotic unipo…	digital-combined	ar ; dbs; deep brain stimulation; ect	high	device:dbs,deep brain stimulation,ect; digital:ar	DBS of the Lateral Habenula in Treatment-Resistant Depression | Treatment Resistant Major Depressive Disorder | This research study will investigate the safety, tolerability, and benefit of bilateral deep brain stimulation (DBS) to the lateral habenula in subjects with treatment-resistant major depression (TRD) secondary to either nonpsychotic unipolar major depressive disorder (MDD), or bipolar …	explicit	treatment-resistant; TRD; resistant depression	HDRS/HAMD	yes
NCT01801319	NCT:NCT01801319	A Clinical Evaluation of Subcallosal Cingulate Gyrus Deep Brain Stimulation for Treatment-Resistant Depression	Treatment Resistant Depression|Depressive Disorder	DEVICE: Libra Deep Brain Stimulation System		UNKNOWN	40	INTERVENTIONAL	2011-06	2017-12	Abbott Medical Devices	Toronto General Hospital, Toronto, Ontario, M5G 2C4, Canada	This is a randomized, placebo-controlled double-blind cross-over trial evaluating the safety, efficacy, daily functioning, and health-related quality of life of Subcallosal Cingulate Gyrus Deep Brain Stimulation (SCG DBS) for participants with Treatment-Resistant Depression (TRD). A total of 40 eligible participants will be randomized to four treatment sequences (10 participants per sequence). Ea…	Primary Efficacy: Changes in the Hamilton Depression Rating Scale-17, evaluate change in HAMD-17 3 months and 6 months after implantation, 3 and 6 months	The incidence of all adverse events, The incidence of all adverse events (i.e. hospitalization due to worsening depression, suicidal ideation, or behavior, medical treatment, and device related events) that occur over study duration., 6 months|Showing SCG-DBS significantly increases health related quality of life compared to sham stimulation in patients with TRD, The following health related qual…			NCT01801319			a clinical evaluation of subcallosal cingulate gyrus deep brain stimulation for treatment-resistant depression	treatment resistant depression|depressive disorder	this is a randomized, placebo-controlled double-blind cross-over trial evaluating the safety, efficacy, daily functioning, and health-related quality of life of subcallosal cingulate gyrus deep brain stimulation (scg dbs) for participants with treatment-resistant depression (trd). a total of 40 eligible participants will be randomized to four treatment sequences (10 participants per sequence). ea…	interventional	device: libra deep brain stimulation system		a clinical evaluation of subcallosal cingulate gyrus deep brain stimulation for treatment-resistant depression | device: libra deep brain stimulation system | this is a randomized, placebo-controlled double-blind cross-over trial evaluating the safety, efficacy, daily functioning, and health-related quality of life of subcallosal cingulate gyrus deep brain stimulation (scg dbs) for participants w…	device	ces ; dbs; deep brain stimulation	high	device:dbs,deep brain stimulation,ces	A Clinical Evaluation of Subcallosal Cingulate Gyrus Deep Brain Stimulation for Treatment-Resistant Depression | Treatment Resistant Depression|Depressive Disorder | This is a randomized, placebo-controlled double-blind cross-over trial evaluating the safety, efficacy, daily functioning, and health-related quality of life of Subcallosal Cingulate Gyrus Deep Brain Stimulation (SCG DBS) for partici…	explicit	treatment-resistant; TRD; resistant depression	HDRS/HAMD	yes
NCT01832805	NCT:NCT01832805	Theta Burst Study Ghent	Unipolar Major Depression	OTHER: Theta burst stimulation.		COMPLETED	40	INTERVENTIONAL	2013-04	2015-12	University Ghent	Ghent University Hospital, Ghent, 9000, Belgium	50 Right-handed antidepressant-free unipolar depressed patients (age 18-65 years) will be treated with in total 20 Theta burst sessions; these will be spread over 4 days. On each stimulation day, a given patient shall receive 5 sessions with a between session delay of 10 to 15 minutes. Patients will be selected using the structured Mini-International Neuropsychiatric Interview (MINI). All will be…	Depression severity in Theta burst treatment at baseline., Depression severity will be assessed, using the 21-item Beck Depression Inventory (BDI-II) and the 17-item Hamilton Depression Rating Scale (HDRS)., At baseline.|Depression severity of Theta burst treatment after 1 week of treatment., Depression severity will be assessed, using the 21-item Beck Depression Inventory (BDI-II) and the 17-ite…	Resting state functional connectivity; diffusion MRI at baseline., Siemens 3T MRI., At baseline.|Resting state functional connectivity; diffusion MRI after 1 week of treatment., Siemens 3T MRI., After 1 week of TBS-rTMS/sham treatment.|Resting state functional connectivity; diffusion MRI at the end of the final second week of the stimulation protocol., Siemens 3T MRI., At the end of the final sec…			NCT01832805			theta burst study ghent	unipolar major depression	50 right-handed antidepressant-free unipolar depressed patients (age 18-65 years) will be treated with in total 20 theta burst sessions; these will be spread over 4 days. on each stimulation day, a given patient shall receive 5 sessions with a between session delay of 10 to 15 minutes. patients will be selected using the structured mini-international neuropsychiatric interview (mini). all will be…	interventional	other: theta burst stimulation.		theta burst study ghent | other: theta burst stimulation. | 50 right-handed antidepressant-free unipolar depressed patients (age 18-65 years) will be treated with in total 20 theta burst sessions; these will be spread over 4 days. on each stimulation day, a given patient shall receive 5 sessions with a between session delay of 10 to 15 minutes. patients will be selected using the structured mini-…	digital-combined	antidepressant; ar ; ect; mood stabilizer; rtms; theta burst	high	device:rtms,theta burst,ect; pharma:antidepressant,mood stabilizer; digital:ar	Theta Burst Study Ghent | Unipolar Major Depression | 50 Right-handed antidepressant-free unipolar depressed patients (age 18-65 years) will be treated with in total 20 Theta burst sessions; these will be spread over 4 days. On each stimulation day, a given patient shall receive 5 sessions with a between session delay of 10 to 15 minutes. Patients will be selected using the structured Mini-Intern…	explicit	treatment-resistant	HDRS/HAMD	yes
NCT01860157	NCT:NCT01860157	Deep rTMS for Treatment-Resistant Late-life Depression	Major Depressive Disorder	DEVICE: Brainsway H1-Coil Deep TMS System (Sham treatment)|DEVICE: Brainsway H1-Coil Deep TMS System		COMPLETED	58	INTERVENTIONAL	2013-06	2016-12	Centre for Addiction and Mental Health	Centre for Addiction and Mental Health, Toronto, Ontario, M6J 1H4, Canada	In this study, the investigators will be examining the effects of the deep repetitive transcranial magnetic stimulation (rTMS) using the H1 coil in patients over the age of 60 who have been unable to tolerate or failed to respond to antidepressant medications. The coil was designed to stimulate deeper regions of the left DLPFC. The investigators propose that active stimulation with the H1 coil wi…	HDRS-24, Remission defined as HDRS-24 \</= 10, 4 weeks	Mean change in HDRS-24, 4 weeks			NCT01860157			deep rtms for treatment-resistant late-life depression	major depressive disorder	in this study, the investigators will be examining the effects of the deep repetitive transcranial magnetic stimulation (rtms) using the h1 coil in patients over the age of 60 who have been unable to tolerate or failed to respond to antidepressant medications. the coil was designed to stimulate deeper regions of the left dlpfc. the investigators propose that active stimulation with the h1 coil wi…	interventional	device: brainsway h1-coil deep tms system (sham treatment)|device: brainsway h1-coil deep tms system		deep rtms for treatment-resistant late-life depression | device: brainsway h1-coil deep tms system (sham treatment)|device: brainsway h1-coil deep tms system | in this study, the investigators will be examining the effects of the deep repetitive transcranial magnetic stimulation (rtms) using the h1 coil in patients over the age of 60 who have been unable to tolerate or failed to respond to antide…	digital-combined	tms ; antidepressant; ar ; brainsway; deep tms; ect; rtms; transcranial magnetic	high	device:rtms, tms ,transcranial magnetic,deep tms,brainsway,ect; pharma:antidepressant; digital:ar	Deep rTMS for Treatment-Resistant Late-life Depression | Major Depressive Disorder | In this study, the investigators will be examining the effects of the deep repetitive transcranial magnetic stimulation (rTMS) using the H1 coil in patients over the age of 60 who have been unable to tolerate or failed to respond to antidepressant medications. The coil was designed to stimulate deeper regions of …	explicit	treatment-resistant	HDRS/HAMD	yes
NCT01882829	NCT:NCT01882829	Nuedexta in Treatment-Resistant Major Depression	Major Depressive Disorder|Treatment Resistant	DRUG: dextromethorphan/quinidine	PHASE2	COMPLETED	20	INTERVENTIONAL	2013-07	2016-03	James Murrough	Icahn School of Medicine at Mount Sinai, New York, New York, 10029, United States	There is an urgent need, therefore, to identify well-tolerated, orally available compounds that target the NMDA receptor as a novel treatment approach for TRD. The current project aims to test the safety, tolerability and efficacy of Nuedexta - containing the NMDA antagonist dextromethorphan.	Montgomery-Asberg Depression Rating Scale, The Montgomery-Asberg Depression Rating Scale is a 10-item instrument used for the evaluation of depressive symptoms in adults and for the assessment of any changes to those symptoms. Each of the 10 items is s scored 0 (normal) to 6 (severe depression) with overall score ranges from 0 (normal) to 60 (severe depression). Primary outcome is change in MADRS…	Quality of Life Enjoyment and Satisfaction Questionnaire Short Form, The Quality of Life Enjoyment and Satisfaction Questionnaire Short Form is a reliable and valid self-report measure designed to obtain sensitive measures of the degree of enjoyment and satisfaction experienced by individuals. The raw total score ranges from 14 to 70. Higher scores reflect better oucomes., At baseline and Visit 6…			NCT01882829			nuedexta in treatment-resistant major depression	major depressive disorder|treatment resistant	there is an urgent need, therefore, to identify well-tolerated, orally available compounds that target the nmda receptor as a novel treatment approach for trd. the current project aims to test the safety, tolerability and efficacy of nuedexta - containing the nmda antagonist dextromethorphan.	interventional	drug: dextromethorphan/quinidine		nuedexta in treatment-resistant major depression | drug: dextromethorphan/quinidine | there is an urgent need, therefore, to identify well-tolerated, orally available compounds that target the nmda receptor as a novel treatment approach for trd. the current project aims to test the safety, tolerability and efficacy of nuedexta - containing the nmda antagonist dextromethorphan. | montgomery-asberg…	digital-combined	app; dextromethorphan; ect	moderate	device:ect; pharma:dextromethorphan; digital:app	Nuedexta in Treatment-Resistant Major Depression | Major Depressive Disorder|Treatment Resistant | There is an urgent need, therefore, to identify well-tolerated, orally available compounds that target the NMDA receptor as a novel treatment approach for TRD. The current project aims to test the safety, tolerability and efficacy of Nuedexta - containing the NMDA antagonist dextromethorphan.	explicit	treatment-resistant; TRD	MADRS	yes
NCT01913535	NCT:NCT01913535	Proof-of-Concept Trial of CERC-501 Augmentation of Antidepressant Therapy in Treatment-Resistant Depression	Treatment Resistant Depression	DRUG: CERC-501|DRUG: Placebo	PHASE2	TERMINATED	8	INTERVENTIONAL	2013-09-12	2016-01-22	Massachusetts General Hospital	Rush University, Chicago, Illinois, United States|University of Kansas, Wichita, Kansas, United States|Temple University, Philadelphia, Pennsylvania, United States|Brown University-Butler Hospital, Providence, Rhode Island, United States	This study is looking at the efficacy, rapidity, safety, and tolerability of two doses of oral CERC-501 for treating patients with treatment resistant depression who are taking an antidepressant that is not working for them.	Change in Hamilton Rating Scale for Depression - 6 Items (HAM-D-6), This instrument is completed with a structured interview guide by the clinician based on his/her assessment of the patient's symptoms. This structured interview has been validated for use with time frames shorter than one week. Scale items are assessed based on symptoms within the past 24 hours. A higher score indicates more depr…	Change in Hamilton Rating Scale for Depression - 6 Items (HAM-D-6), Day 20, This instrument is completed with a structured interview guide by the clinician based on his/her assessment of the patient's symptoms. This structured interview has been validated for use with time frames shorter than one week. Scale items are assessed based on symptoms within the past 24 hours. A higher score indicates m…			NCT01913535			proof-of-concept trial of cerc-501 augmentation of antidepressant therapy in treatment-resistant depression	treatment resistant depression	this study is looking at the efficacy, rapidity, safety, and tolerability of two doses of oral cerc-501 for treating patients with treatment resistant depression who are taking an antidepressant that is not working for them.	interventional	drug: cerc-501|drug: placebo		proof-of-concept trial of cerc-501 augmentation of antidepressant therapy in treatment-resistant depression | drug: cerc-501|drug: placebo | this study is looking at the efficacy, rapidity, safety, and tolerability of two doses of oral cerc-501 for treating patients with treatment resistant depression who are taking an antidepressant that is not working for them. | change in hamilton rating scale…	digital-combined	antidepressant; augmentation; ect	high	device:ect; pharma:antidepressant,augmentation	Proof-of-Concept Trial of CERC-501 Augmentation of Antidepressant Therapy in Treatment-Resistant Depression | Treatment Resistant Depression | This study is looking at the efficacy, rapidity, safety, and tolerability of two doses of oral CERC-501 for treating patients with treatment resistant depression who are taking an antidepressant that is not working for them.	explicit	treatment-resistant; resistant depression	HDRS/HAMD	yes
NCT01921543	NCT:NCT01921543	Deep Brain Stimulation in Treatment Refractory Depression	Major Depressive Disorder	DEVICE: ITP Stimulation|DEVICE: CI/BNST stimulation|DEVICE: No stimulation	PHASE1|PHASE2	TERMINATED	7	INTERVENTIONAL	2005-01	2013-10	Universitaire Ziekenhuizen KU Leuven	UZ Leuven, Leuven, Vlaams-Brabant, 3000, Belgium	The main aim of this trial was to investigate whether patients suffering from treatment refractory- Major Depressive Disorder (MDD) can benefit from DBS (Deep Brain Stimulation) in the brain areas known as inferior thalamic peduncle (ITP) and/or Capsula Interna/Bed nucleus of the stria terminalis (CI/BNST)	Change from baseline in depressive symptoms as measured by the 17-item Hamilton Depression Rating Scale, The time frame is an approximation as evaluation is performed after each crossover phase. The time interval between baseline and evaluation depends on the time required for optimisation of DBS parameters., up to 14 months	Montgomery- Asberg Depression Rating Scale (MADRS), up to 14 months|Inventory for Depressive Symptoms, Self-Report (IDS-SR), up to 14 months|Global measures of illness severity and improvement:the clinician-rated Clinical Global Impressions - Severity (CGI-S) and Clinical Global Impressions - Improvement (CGI-I) scales, and the patient-rated Patient Global Impressions (PGI-S and PGI-I), up to 14 …			NCT01921543			deep brain stimulation in treatment refractory depression	major depressive disorder	the main aim of this trial was to investigate whether patients suffering from treatment refractory- major depressive disorder (mdd) can benefit from dbs (deep brain stimulation) in the brain areas known as inferior thalamic peduncle (itp) and/or capsula interna/bed nucleus of the stria terminalis (ci/bnst)	interventional	device: itp stimulation|device: ci/bnst stimulation|device: no stimulation		deep brain stimulation in treatment refractory depression | device: itp stimulation|device: ci/bnst stimulation|device: no stimulation | the main aim of this trial was to investigate whether patients suffering from treatment refractory- major depressive disorder (mdd) can benefit from dbs (deep brain stimulation) in the brain areas known as inferior thalamic peduncle (itp) and/or capsula interna/…	digital-combined	app; ces ; dbs; deep brain stimulation; ect	high	device:dbs,deep brain stimulation,ect,ces ; digital:app	Deep Brain Stimulation in Treatment Refractory Depression | Major Depressive Disorder | The main aim of this trial was to investigate whether patients suffering from treatment refractory- Major Depressive Disorder (MDD) can benefit from DBS (Deep Brain Stimulation) in the brain areas known as inferior thalamic peduncle (ITP) and/or Capsula Interna/Bed nucleus of the stria terminalis (CI/BNST)	explicit	refractory depression	HDRS/HAMD	yes
NCT01944644	NCT:NCT01944644	Low Field Magnetic Stimulation for Treatment Resistant Depression	Treatment Resistant Depression	DEVICE: Active Low Field Magnetic Stimulation|DEVICE: Sham Low Field Magnetic Stimulation		COMPLETED	66	INTERVENTIONAL	2013-08	2016-05	Weill Medical College of Cornell University	Weill Cornell Medical College, New York, New York, 10065, United States	This is a double-blind, randomized, sham-controlled phase II study of the effects of Low Field Magnetic Stimulation (LFMS) on brain circuitry of adults with treatment-resistant Major Depressive Disorder (MDD). Eligible subjects will be randomly assigned to double-blind treatment with three 20 minute sessions of either (1) active LFMS or (2) sham LFMS. Resting state fMRI will be performed at basel…	6 Item Hamilton Depression Rating Scale, This is to compare the 6 Item Hamilton Depression Rating Scale from the Screen to after 3 Sessions of Active or Sham LFMS (7 days post-baseline). The Hamilton Scale for Depression 6 item subscale scores range from 0-24. Higher scores indicate greater severity of depression. Total scores are reported with no subscales., 7 days after baseline|Visual Analog S…				NCT01944644			low field magnetic stimulation for treatment resistant depression	treatment resistant depression	this is a double-blind, randomized, sham-controlled phase ii study of the effects of low field magnetic stimulation (lfms) on brain circuitry of adults with treatment-resistant major depressive disorder (mdd). eligible subjects will be randomly assigned to double-blind treatment with three 20 minute sessions of either (1) active lfms or (2) sham lfms. resting state fmri will be performed at basel…	interventional	device: active low field magnetic stimulation|device: sham low field magnetic stimulation		low field magnetic stimulation for treatment resistant depression | device: active low field magnetic stimulation|device: sham low field magnetic stimulation | this is a double-blind, randomized, sham-controlled phase ii study of the effects of low field magnetic stimulation (lfms) on brain circuitry of adults with treatment-resistant major depressive disorder (mdd). eligible subjects will be ran…	device	ect	moderate	device:ect	Low Field Magnetic Stimulation for Treatment Resistant Depression | Treatment Resistant Depression | This is a double-blind, randomized, sham-controlled phase II study of the effects of Low Field Magnetic Stimulation (LFMS) on brain circuitry of adults with treatment-resistant Major Depressive Disorder (MDD). Eligible subjects will be randomly assigned to double-blind treatment with three 20 minu…	explicit	treatment-resistant; resistant depression	HDRS/HAMD	yes
NCT01983904	NCT:NCT01983904	DBS for Treatment Resistant Depression	Depressive Disorder, Treatment-Resistant	DEVICE: deep brain stimulation with short & long pulse width		COMPLETED	22	INTERVENTIONAL	2013-08	2018-03	University of Calgary	University of Calgary & Alberta Health Services, Foothills Medical Centre, Calgary, Alberta, T2N 4Z6, Canada	The purpose of this study is to examine the effects of sub-callosal cingulate (SCC) deep brain stimulation (DBS) in patients with treatment resistant depression (TRD). The working hypotheses are that long pulse-width DBS applied to the SCC region will lead to improvements in TRD patients, and specific neuroimaging biomarkers will correlate with response to DBS; the functional recovery will be enh…	Change in Hamilton Depression Rating Scale, change in HDRS from baseline before surgery: rates of remission (defined as an HDRS score \<8 at 6 and 12 months) and response (defined as \>50% reduction in HDRS), 6 and 12 months post-operatively	Change from baseline on Illness Density Index, Montgomery-Asberg Depression Rating Scale and Hamilton Anxiety Scale, Positive and Negative Affect Scale, Clinical Global Impression of Change, GAF< SAs, NAS, Q-LES-Q-SF & neuropsychological tests, change in MADRS score from baseline before surgery to 6 and 12 months post operatively, 6 and 12 months post operatively|Post Cognitive Behavioural Therap…			NCT01983904			dbs for treatment resistant depression	depressive disorder, treatment-resistant	the purpose of this study is to examine the effects of sub-callosal cingulate (scc) deep brain stimulation (dbs) in patients with treatment resistant depression (trd). the working hypotheses are that long pulse-width dbs applied to the scc region will lead to improvements in trd patients, and specific neuroimaging biomarkers will correlate with response to dbs; the functional recovery will be enh…	interventional	device: deep brain stimulation with short & long pulse width		dbs for treatment resistant depression | device: deep brain stimulation with short & long pulse width | the purpose of this study is to examine the effects of sub-callosal cingulate (scc) deep brain stimulation (dbs) in patients with treatment resistant depression (trd). the working hypotheses are that long pulse-width dbs applied to the scc region will lead to improvements in trd patients, and s…	digital-combined	app; cbt; dbs; deep brain stimulation; ect	high	device:dbs,deep brain stimulation,ect; digital:app; psychotherapy:cbt	DBS for Treatment Resistant Depression | Depressive Disorder, Treatment-Resistant | The purpose of this study is to examine the effects of sub-callosal cingulate (SCC) deep brain stimulation (DBS) in patients with treatment resistant depression (TRD). The working hypotheses are that long pulse-width DBS applied to the SCC region will lead to improvements in TRD patients, and specific neuroimaging…	explicit	treatment-resistant; TRD; resistant depression	HDRS/HAMD	yes
NCT02046330	NCT:NCT02046330	Deep Brain Stimulation (DBS) Therapy for Treatment Resistant Depression	Major Depressive Disorder|Treatment Resistant Depression	DEVICE: Deep Brain Stimulation Model 3387 Model 3389		RECRUITING	16	INTERVENTIONAL	2013-12-16	2027-04-01	The University of Texas Health Science Center, Houston	UT Center of Excellence on Mood Disorders, Houston, Texas, 77054, United States	We propose a clinical study of medial forebrain bundle DBS as a treatment in 20 patients with treatment refractory depression (TRD). Data from the University of Bonn indicates that surgical lesions of the medical forebrain bundle can produce therapeutic benefits in patients with depressive disorders, and suggest that DBS at the same site may also reduce symptomatology in these TRD patients (Schae…	Changes in patients MADRS scores, We will assess individual patient response, measured by standardized patient and clinician ratings of depression severity, under blinded conditions. Prospective ratings using validated and reliable measures of symptoms, quality of life and safety will be employed. We will assess safety for all subjects by monitoring any adverse events., weekly (24 Months)	Accuracy of Electrode placement, We will implant the Model 3387/Model 3389 lead at this target location, with the exact choice of lead to be determined during surgery., Post-operation (weekly for 24 months)|Frequency and Charge of Stimulation, The optimal stimulation parameters for reducing depressive symptoms acutely and chronically are unknown. Preliminary data suggest that psychiatric patients…			NCT02046330			deep brain stimulation (dbs) therapy for treatment resistant depression	major depressive disorder|treatment resistant depression	we propose a clinical study of medial forebrain bundle dbs as a treatment in 20 patients with treatment refractory depression (trd). data from the university of bonn indicates that surgical lesions of the medical forebrain bundle can produce therapeutic benefits in patients with depressive disorders, and suggest that dbs at the same site may also reduce symptomatology in these trd patients (schae…	interventional	device: deep brain stimulation model 3387 model 3389		deep brain stimulation (dbs) therapy for treatment resistant depression | device: deep brain stimulation model 3387 model 3389 | we propose a clinical study of medial forebrain bundle dbs as a treatment in 20 patients with treatment refractory depression (trd). data from the university of bonn indicates that surgical lesions of the medical forebrain bundle can produce therapeutic benefits in pati…	digital-combined	act ; dbs; deep brain stimulation; ect	high	device:dbs,deep brain stimulation,ect; psychotherapy:act	Deep Brain Stimulation (DBS) Therapy for Treatment Resistant Depression | Major Depressive Disorder|Treatment Resistant Depression | We propose a clinical study of medial forebrain bundle DBS as a treatment in 20 patients with treatment refractory depression (TRD). Data from the University of Bonn indicates that surgical lesions of the medical forebrain bundle can produce therapeutic benefits in …	explicit	treatment-resistant; TRD; refractory depression; resistant depression; ≥2 failed/adequate trials	MADRS	yes
NCT02049385	NCT:NCT02049385	Does Enhanced Glutamate Transporter Function Produce Antidepressant Effects in People With Major Depression?	Depression	DRUG: Diazoxide|DRUG: Placebo	PHASE1|PHASE2	TERMINATED	10	INTERVENTIONAL	2014-01-03	2016-07-21	National Institute of Mental Health (NIMH)	National Institutes of Health Clinical Center, 9000 Rockville Pike, Bethesda, Maryland, 20892, United States	Background: \- At least one third of individuals with major depressive disorder (MDD) remain treatment-refractory after receiving currently available antidepressants underscoring the urgent need for new antidepressant therapies. Of the novel pharmacotherapeutic strategies seeking to rapidly alleviate depressive symptoms, glutamatergic modulators have emerged as promising potential targets. The pr…	MADRS Change at Day 7, Change in Montgomery Asberg Depression Rating Scale (MADRS) from baseline to 7 days post-treatment. The range of values is from 0 - 60, with a higher score indicating increased depressive symptoms. A score of 7-19 indicates mild depression; 20-34 indicates moderate depression; \>34 indicates severe depression., 7 days				NCT02049385			does enhanced glutamate transporter function produce antidepressant effects in people with major depression?	depression	background: \- at least one third of individuals with major depressive disorder (mdd) remain treatment-refractory after receiving currently available antidepressants underscoring the urgent need for new antidepressant therapies. of the novel pharmacotherapeutic strategies seeking to rapidly alleviate depressive symptoms, glutamatergic modulators have emerged as promising potential targets. the pr…	interventional	drug: diazoxide|drug: placebo		does enhanced glutamate transporter function produce antidepressant effects in people with major depression? | drug: diazoxide|drug: placebo | background: \- at least one third of individuals with major depressive disorder (mdd) remain treatment-refractory after receiving currently available antidepressants underscoring the urgent need for new antidepressant therapies. of the novel pharmacotherap…	digital-combined	antidepressant; app; ect	moderate	device:ect; pharma:antidepressant; digital:app	Does Enhanced Glutamate Transporter Function Produce Antidepressant Effects in People With Major Depression? | Depression | Background: \- At least one third of individuals with major depressive disorder (MDD) remain treatment-refractory after receiving currently available antidepressants underscoring the urgent need for new antidepressant therapies. Of the novel pharmacotherapeutic strategies se…	explicit	treatment-resistant	MADRS	yes
NCT02125799	NCT:NCT02125799	Accelerated rTMS for Treatment-Resistant Major Depression	Major Depressive Disorder	DEVICE: Accelerated HF-rTMS (Magstim Rapid 2 stimulator)	PHASE2|PHASE3	COMPLETED	20	INTERVENTIONAL	2012-10	2013-12	Douglas Mental Health University Institute	Douglas Mental Health University Institute, Montreal, Quebec, H4H1R3, Canada	High frequency repetitive transcranial magnetic stimulation (HF-rTMS) has shown safety and efficacy for treatment-resistant depression, but requires daily treatment for 4-6 weeks. Accelerated HF-TMS (aHF-rTMS), in which all treatments are delivered in less time, would have significant advantages in terms of access, patient acceptance and costs. In the present open label trial the investigators in…	Quick Inventory of Depressive Symptomatology - Clinician Version, Response to treatment is defined as a ≥ 50% reduction in the scores of the QIDS-C. Remission is defined as a QIDS-C score ≤ 5., Week 3				NCT02125799			accelerated rtms for treatment-resistant major depression	major depressive disorder	high frequency repetitive transcranial magnetic stimulation (hf-rtms) has shown safety and efficacy for treatment-resistant depression, but requires daily treatment for 4-6 weeks. accelerated hf-tms (ahf-rtms), in which all treatments are delivered in less time, would have significant advantages in terms of access, patient acceptance and costs. in the present open label trial the investigators in…	interventional	device: accelerated hf-rtms (magstim rapid 2 stimulator)		accelerated rtms for treatment-resistant major depression | device: accelerated hf-rtms (magstim rapid 2 stimulator) | high frequency repetitive transcranial magnetic stimulation (hf-rtms) has shown safety and efficacy for treatment-resistant depression, but requires daily treatment for 4-6 weeks. accelerated hf-tms (ahf-rtms), in which all treatments are delivered in less time, would have signif…	digital-combined	computerized; ect; rtms; transcranial magnetic	high	device:rtms,transcranial magnetic,ect; digital:computerized	Accelerated rTMS for Treatment-Resistant Major Depression | Major Depressive Disorder | High frequency repetitive transcranial magnetic stimulation (HF-rTMS) has shown safety and efficacy for treatment-resistant depression, but requires daily treatment for 4-6 weeks. Accelerated HF-TMS (aHF-rTMS), in which all treatments are delivered in less time, would have significant advantages in terms of ac…	explicit	treatment-resistant; resistant depression	none	no
NCT02134808	NCT:NCT02134808	Creatine Augmentation for Adolescent Females With Treatment-Resistant Major Depressive Disorder	Major Depressive Disorder	DRUG: Creatine|DRUG: Placebo	PHASE4	COMPLETED	71	INTERVENTIONAL	2014-11-21	2017-06-27	Perry Renshaw	University of Utah School of Medicine, Salt Lake City, Utah, 84108, United States	The primary hypothesis is that compared to placebo, 10g of daily creatine monohydrate for eight weeks will be associated with significant increases in frontal lobe phosphocreatine and beta-nucleoside triphosphate (β-NTP) concentrations. A secondary hypothesis is that decreased depressive symptoms measured with the Children's Depression Rating Scale-Revised (CDRS-R) and Montgomery-Asberg Depressio…	Brain Phosphocreatine (PCr) Concentrations, PCr will be measured through phosphorus magnetic resonance spectroscopy (31P-MRS). This will be performed in a 3 Tesla magnetic resonance imaging (MRI) scanner. Creatine concentration before and after treatment. By convention, 31P MRS data are typically reported as metabolite ratios., Baseline and 8 weeks	Children's Depression Rating Scale-Revised (CDRS-R); Montgomery-Asberg Depression Rating Scale (MADRS), The Children's Depression Rating Scale-Revised (CDRS-R) and Montgomery-Asberg Depression Rating Scale (MADRS) will be administered to understand the severity of depressive symptoms, and how these symptoms change throughout the course of the study. The CDRS-R has a range of minimum score 17 and …			NCT02134808			creatine augmentation for adolescent females with treatment-resistant major depressive disorder	major depressive disorder	the primary hypothesis is that compared to placebo, 10g of daily creatine monohydrate for eight weeks will be associated with significant increases in frontal lobe phosphocreatine and beta-nucleoside triphosphate (β-ntp) concentrations. a secondary hypothesis is that decreased depressive symptoms measured with the children's depression rating scale-revised (cdrs-r) and montgomery-asberg depressio…	interventional	drug: creatine|drug: placebo		creatine augmentation for adolescent females with treatment-resistant major depressive disorder | drug: creatine|drug: placebo | the primary hypothesis is that compared to placebo, 10g of daily creatine monohydrate for eight weeks will be associated with significant increases in frontal lobe phosphocreatine and beta-nucleoside triphosphate (β-ntp) concentrations. a secondary hypothesis is that de…	digital-combined	augmentation; ect	moderate	device:ect; pharma:augmentation	Creatine Augmentation for Adolescent Females With Treatment-Resistant Major Depressive Disorder | Major Depressive Disorder | The primary hypothesis is that compared to placebo, 10g of daily creatine monohydrate for eight weeks will be associated with significant increases in frontal lobe phosphocreatine and beta-nucleoside triphosphate (β-NTP) concentrations. A secondary hypothesis is that decre…	explicit	treatment-resistant	none	no
NCT02141776	NCT:NCT02141776	Comparison of Anodal Transcranial Direct Current Stimulation (t-DCS) and Sham Stimulation in Patients With Treatment-resistant Depression	Major Depressive Disorder	DEVICE: Transcranial direct current stimulation (t-DCS)|OTHER: Sham Controlled Arm	PHASE4	COMPLETED	3	INTERVENTIONAL	2014-05	2018-01-08	University of Florida	Univ of Florida, Gainesville, Florida, 32606, United States	Major depressive disorder (MDD) is a significant public health problem. Existing treatment modalities are not always sufficient to alleviate this disorder. Treatment refractoriness is a common clinical problem. Transcranial direct current stimulation (t-DCS), a non-invasive brain stimulation technique, has been shown to be effective in alleviating depressive symptoms in preliminary studies. There…	Montgomery Asberg depression rating scale score, Investigators will measure the changes in Montgomery Asberg depression rating scale scores with trans-cranial direct current stimulation, 6 months				NCT02141776			comparison of anodal transcranial direct current stimulation (t-dcs) and sham stimulation in patients with treatment-resistant depression	major depressive disorder	major depressive disorder (mdd) is a significant public health problem. existing treatment modalities are not always sufficient to alleviate this disorder. treatment refractoriness is a common clinical problem. transcranial direct current stimulation (t-dcs), a non-invasive brain stimulation technique, has been shown to be effective in alleviating depressive symptoms in preliminary studies. there…	interventional	device: transcranial direct current stimulation (t-dcs)|other: sham controlled arm		comparison of anodal transcranial direct current stimulation (t-dcs) and sham stimulation in patients with treatment-resistant depression | device: transcranial direct current stimulation (t-dcs)|other: sham controlled arm | major depressive disorder (mdd) is a significant public health problem. existing treatment modalities are not always sufficient to alleviate this disorder. treatment refracto…	digital-combined	antidepressant; ect; transcranial direct current	high	device:transcranial direct current,ect; pharma:antidepressant	Comparison of Anodal Transcranial Direct Current Stimulation (t-DCS) and Sham Stimulation in Patients With Treatment-resistant Depression | Major Depressive Disorder | Major depressive disorder (MDD) is a significant public health problem. Existing treatment modalities are not always sufficient to alleviate this disorder. Treatment refractoriness is a common clinical problem. Transcranial direct …	explicit	treatment-resistant; TRD; resistant depression	MADRS	yes
NCT02153502	NCT:NCT02153502	Efficacy, Safety, and Tolerability Study of AVP-786 as an Adjunctive Therapy in Patients With Major Depressive Disorder With an Inadequate Response to Antidepressant Treatment	Depressive Disorder, Treatment-Resistant	DRUG: AVP-786 (d6-dextromethorphan hydrobromide and quinidine sulfate combination)|DRUG: Placebo	PHASE2	COMPLETED	206	INTERVENTIONAL	2014-07	2016-02	Avanir Pharmaceuticals	Birmingham, Alabama, 35213, United States|Birmingham, Alabama, 35294, United States|Bellflower, California, 90706, United States|Costa Mesa, California, 92626, United States|Garden Grove, California, 92845, United States|Lomita, California, 90717, United States|Oceanside, California, 92056, United States|Riverside, California, 92506, United States|Santa Ana, California, 92706, United States|Sherm…	The objectives of this 10-week study are to evaluate the efficacy, safety, and tolerability of AVP 786 as an adjunctive therapy compared with placebo in patients with major depressive disorder (MDD) who have shown an inadequate response to standard antidepressant treatment. A secondary objective of this study is to assess the pharmacokinetics (PK) of AVP-786 and potential correlations with pharma…	Montgomery-Ǻsberg Depression Rating Scale (MADRS) total score, Montgomery-Ǻsberg Depression Rating Scale (MADRS) total score in patients receiving AVP 786 compared with patients administered placebo, Visit 5 (Day 70) Week 10	17-item Hamilton Rating Scale for Depression (HAM-D17), Visit 5 (Day 70) Week 10|Massachusetts General Hospital Antidepressant Treatment Response Questionnaire (MGH ATRQ), Visit 5 (Day 70) Week 10|16-item Quick Inventory of Depressive Symptomatology - Self Report (QIDS-SR16), Visit 5 (Day 70) Week 10|Sheehan Disability Scale (SDS), Visit 5 (Day 70) Week 10|Clinical Global Impression of Severity o…			NCT02153502			efficacy, safety, and tolerability study of avp-786 as an adjunctive therapy in patients with major depressive disorder with an inadequate response to antidepressant treatment	depressive disorder, treatment-resistant	the objectives of this 10-week study are to evaluate the efficacy, safety, and tolerability of avp 786 as an adjunctive therapy compared with placebo in patients with major depressive disorder (mdd) who have shown an inadequate response to standard antidepressant treatment. a secondary objective of this study is to assess the pharmacokinetics (pk) of avp-786 and potential correlations with pharma…	interventional	drug: avp-786 (d6-dextromethorphan hydrobromide and quinidine sulfate combination)|drug: placebo		efficacy, safety, and tolerability study of avp-786 as an adjunctive therapy in patients with major depressive disorder with an inadequate response to antidepressant treatment | drug: avp-786 (d6-dextromethorphan hydrobromide and quinidine sulfate combination)|drug: placebo | the objectives of this 10-week study are to evaluate the efficacy, safety, and tolerability of avp 786 as an adjunctive th…	digital-combined	adjunctive; antidepressant; dextromethorphan; ect	high	device:ect; pharma:antidepressant,adjunctive,dextromethorphan	Efficacy, Safety, and Tolerability Study of AVP-786 as an Adjunctive Therapy in Patients With Major Depressive Disorder With an Inadequate Response to Antidepressant Treatment | Depressive Disorder, Treatment-Resistant | The objectives of this 10-week study are to evaluate the efficacy, safety, and tolerability of AVP 786 as an adjunctive therapy compared with placebo in patients with major depre…	explicit	treatment-resistant; inadequate response	MADRS	yes
NCT02176291	NCT:NCT02176291	Incomplete Response in Late-Life Depression: Getting to Remission With Buprenorphine	Depression|Major Depressive Disorder	DRUG: Buprenorphine|DRUG: Placebo	PHASE2	COMPLETED	31	INTERVENTIONAL	2014-08	2018-02	Jordan F. Karp	Western Psychiatric Institute and Clinic, University of Pittsburgh, Pittsburgh, Pennsylvania, 15213, United States	The purposes of this project are to examine the feasibility, safety, tolerability and clinical effect of low-dose buprenorphine as a novel treatment for late-life treatment-resistant depression and to develop preliminary data about mechanism of action.	Montgomery-Asberg Depression Rating Scale (MADRS), Measure of depression severity, range of 0-60 We calculated the mean change in depression severity for both groups using baseline MADRS and week 8 MADRS scores. Greater mean change represents better outcome., baseline and 8 weeks	Brief Symptom Inventory--Anxiety Subscale (BSI), Measure of Anxiety Theoretical Range 0-2.4 with lower numbers indicating a better outcome. We calculated the mean change in anxiety for both groups using Phase 1 week 12 time point (baseline) and Phase 2 week 8 time point (final time point)., Baseline and 8 weeks			NCT02176291			incomplete response in late-life depression: getting to remission with buprenorphine	depression|major depressive disorder	the purposes of this project are to examine the feasibility, safety, tolerability and clinical effect of low-dose buprenorphine as a novel treatment for late-life treatment-resistant depression and to develop preliminary data about mechanism of action.	interventional	drug: buprenorphine|drug: placebo		incomplete response in late-life depression: getting to remission with buprenorphine | drug: buprenorphine|drug: placebo | the purposes of this project are to examine the feasibility, safety, tolerability and clinical effect of low-dose buprenorphine as a novel treatment for late-life treatment-resistant depression and to develop preliminary data about mechanism of action. | montgomery-asberg dep…	device	ect	moderate	device:ect	Incomplete Response in Late-Life Depression: Getting to Remission With Buprenorphine | Depression|Major Depressive Disorder | The purposes of this project are to examine the feasibility, safety, tolerability and clinical effect of low-dose buprenorphine as a novel treatment for late-life treatment-resistant depression and to develop preliminary data about mechanism of action.	explicit	treatment-resistant; resistant depression	MADRS	yes
NCT02181231	NCT:NCT02181231	Buprenorphine Used With Treatment Resistant Depression in Older Adults	Major Depressive Disorder|Depression	DRUG: venlafaxine XR|DRUG: buprenorphine|DRUG: Placebo	PHASE1|PHASE2	COMPLETED	18	INTERVENTIONAL	2016-06-01	2018-04-30	Washington University School of Medicine	Washington University School of Medicine, St Louis, Missouri, 63110, United States	The investigators are conducting a research study to learn about the safety and benefit of using a medication called buprenorphine for patients with difficult to treat depression. This research study is testing whether combining two medications will be effective in treating depression when initial treatment with just one antidepressant does not relieve the depressive symptoms; this is what is cal…	Montgomery-Asberg Depression Rating Scale (MADRS), Measure of depression severity, range of 0-60, with higher scores indicating more severe depression. We calculated the mean change in depression for both groups using baseline MADRS and week 8 MADRS scores., Baseline and 8 weeks|Frequency, Intensity, and Burden of Side Effects Rating (FIBSER), Three item side effect scale used to assess frequency…	Suicide Ideation Scale (SIS), A 19 item scale used to measure the presence or absence of suicidal ideations and the degree of severity of suicidal ideas. For this study, we computed the total score for all 19 items (total range 0-90). Higher scores represent a worse outcome. We also calculated the mean change in suicidal ideation for both groups using baseline and week 8 (final timepoint)., Basel…			NCT02181231			buprenorphine used with treatment resistant depression in older adults	major depressive disorder|depression	the investigators are conducting a research study to learn about the safety and benefit of using a medication called buprenorphine for patients with difficult to treat depression. this research study is testing whether combining two medications will be effective in treating depression when initial treatment with just one antidepressant does not relieve the depressive symptoms; this is what is cal…	interventional	drug: venlafaxine xr|drug: buprenorphine|drug: placebo		buprenorphine used with treatment resistant depression in older adults | drug: venlafaxine xr|drug: buprenorphine|drug: placebo | the investigators are conducting a research study to learn about the safety and benefit of using a medication called buprenorphine for patients with difficult to treat depression. this research study is testing whether combining two medications will be effective in tre…	digital-combined	antidepressant; app; ces ; ect; venlafaxine	high	device:ect,ces ; pharma:antidepressant,venlafaxine; digital:app	Buprenorphine Used With Treatment Resistant Depression in Older Adults | Major Depressive Disorder|Depression | The investigators are conducting a research study to learn about the safety and benefit of using a medication called buprenorphine for patients with difficult to treat depression. This research study is testing whether combining two medications will be effective in treating depression w…	explicit	treatment-resistant; resistant depression	MADRS	yes
NCT02263248	NCT:NCT02263248	Incomplete Response in Late-Life Depression: Getting to Remission With Buprenorphine	Major Depressive Disorder|Depression	DRUG: venlafaxine|DRUG: buprenorphine|DRUG: placebo	PHASE1|PHASE2	COMPLETED	56	INTERVENTIONAL	2014-12	2018-05-01	Centre for Addiction and Mental Health	Centre for Addiction and Mental Health, Toronto, Ontario, M6J1H4, Canada	The Investigators are conducting a research study to learn about the safety and benefit of using a medication called buprenorphine for patient with difficult to treat depression . This research study is testing whether combining two medications will be effective in treating depression when initial treatment with just one antidepressant does not relieve the depressive symptoms ; this is what is ca…	The Montgomery-Asberg Depression Rating Scale, MADRS at baseline will establish study eligibility and will assess treatment-sensitive change in MDD., 32 weeks	Suicidal Ideation Scale ( SIS), Assess suicidal ideation and previous suicide attempts, 32 weeks|Brief Symptom Inventory for Anxiety, 32 weeks|Numeric Scale of Pain ( NRS-P), 16 weeks|Frequency, Intensity, and Burden of Side Effects Rating (FIBSER), Assess overall burden or degree of interference in day-to-day activities and function due to the side effects attributable specifically to the antide…			NCT02263248			incomplete response in late-life depression: getting to remission with buprenorphine	major depressive disorder|depression	the investigators are conducting a research study to learn about the safety and benefit of using a medication called buprenorphine for patient with difficult to treat depression . this research study is testing whether combining two medications will be effective in treating depression when initial treatment with just one antidepressant does not relieve the depressive symptoms ; this is what is ca…	interventional	drug: venlafaxine|drug: buprenorphine|drug: placebo		incomplete response in late-life depression: getting to remission with buprenorphine | drug: venlafaxine|drug: buprenorphine|drug: placebo | the investigators are conducting a research study to learn about the safety and benefit of using a medication called buprenorphine for patient with difficult to treat depression . this research study is testing whether combining two medications will be effec…	digital-combined	antidepressant; app; ces ; ect; venlafaxine	high	device:ect,ces ; pharma:antidepressant,venlafaxine; digital:app	Incomplete Response in Late-Life Depression: Getting to Remission With Buprenorphine | Major Depressive Disorder|Depression | The Investigators are conducting a research study to learn about the safety and benefit of using a medication called buprenorphine for patient with difficult to treat depression . This research study is testing whether combining two medications will be effective in treatin…	explicit	treatment-resistant; resistant depression	MADRS	yes
NCT02269540	NCT:NCT02269540	A New Treatment Approach for Major Depressive Disorder Based Upon Targeting Monoamine Oxidase A (MAO-A)	Major Depressive Disorder	DRUG: Sertraline|DRUG: Citalopram|DRUG: N-acetylcysteine (NAC)|DRUG: Existing depression medication treatment	EARLY_PHASE1	COMPLETED	10	INTERVENTIONAL	2014-10	2018-07	Centre for Addiction and Mental Health	Research Imaging Centre, Centre for Addiction and Mental Health, Toronto, Ontario, M5T 1R8, Canada	The investigators will be looking at MAO-A density before and after seven weeks of treatment with an antidepressant and dietary supplement. MAO-A is an enzyme that breaks down brain chemicals that regulate mood. MAO-A density is elevated in patients with major depressive episodes (MDE) secondary to major depressive disorder (MDD). Many remain treatment resistant with common antidepressant treatme…	MAO-A distribution volume with positron emission tomography, Treatment take 1 week for titration and 6 weeks at full dose=7weeks average, before and after treatment, 7 weeks on average between measures	Hamilton Depression Rating Scale Score, Treatment takes 1 week for titration and 6 weeks at full dose=7 weeks average, before and after treatment, 7 weeks on average between measures|Magnetic Resonance Spectroscopy (n-acetylaspartate and glutathione levels), Treatment takes 1 week for titration and 6 weeks at full dose=7 weeks average, before and after treatment, 7 weeks on average between measur…			NCT02269540			a new treatment approach for major depressive disorder based upon targeting monoamine oxidase a (mao-a)	major depressive disorder	the investigators will be looking at mao-a density before and after seven weeks of treatment with an antidepressant and dietary supplement. mao-a is an enzyme that breaks down brain chemicals that regulate mood. mao-a density is elevated in patients with major depressive episodes (mde) secondary to major depressive disorder (mdd). many remain treatment resistant with common antidepressant treatme…	interventional	drug: sertraline|drug: citalopram|drug: n-acetylcysteine (nac)|drug: existing depression medication treatment		a new treatment approach for major depressive disorder based upon targeting monoamine oxidase a (mao-a) | drug: sertraline|drug: citalopram|drug: n-acetylcysteine (nac)|drug: existing depression medication treatment | the investigators will be looking at mao-a density before and after seven weeks of treatment with an antidepressant and dietary supplement. mao-a is an enzyme that breaks down brain…	digital-combined	antidepressant; app; citalopram; ect; n-acetylcysteine; nac; sertraline	high	device:ect; pharma:antidepressant,sertraline,citalopram,n-acetylcysteine,nac; digital:app	A New Treatment Approach for Major Depressive Disorder Based Upon Targeting Monoamine Oxidase A (MAO-A) | Major Depressive Disorder | The investigators will be looking at MAO-A density before and after seven weeks of treatment with an antidepressant and dietary supplement. MAO-A is an enzyme that breaks down brain chemicals that regulate mood. MAO-A density is elevated in patients with major depr…	explicit	treatment-resistant	none	no
NCT02356107	NCT:NCT02356107	5-hydroxytryptophan and Creatine for Treatment Resistant Depression Associated With Hypoxia in Females	Major Depressive Disorder	DRUG: 5-hydroxytryptophan and Creatine monohydrate	PHASE4	COMPLETED	15	INTERVENTIONAL	2015-04	2016-08	Perry Renshaw	University of Utah/The Brain Institute, Salt Lake City, Utah, 84108, United States	The investigators hypothesize that the administration of two widely available, naturally occurring dietary supplements, 5 hydroxytryptophan and creatine monohydrate, will reduce the severity of depression in individuals exposed to chronic hypoxia by living at altitude. The purpose of this study is to determine if 8 weeks of dietary augmentation with oral 5 g creatine daily and 100 mg 5-HTP twice …	Change From Baseline in Hamilton Depression Rating Scale, The purpose of this study is to determine if 8 weeks of dietary augmentation with oral 5 g creatine daily and 100 mg 5-HTP twice daily reduces hypoxia-related depressive symptoms measured by the 17-item Hamilton Depression Rating Scale (HAM-D) in women with SSRI or SNRI resistant depression. HAM-D (outcome measure) was used to assess the l…				NCT02356107			5-hydroxytryptophan and creatine for treatment resistant depression associated with hypoxia in females	major depressive disorder	the investigators hypothesize that the administration of two widely available, naturally occurring dietary supplements, 5 hydroxytryptophan and creatine monohydrate, will reduce the severity of depression in individuals exposed to chronic hypoxia by living at altitude. the purpose of this study is to determine if 8 weeks of dietary augmentation with oral 5 g creatine daily and 100 mg 5-htp twice …	interventional	drug: 5-hydroxytryptophan and creatine monohydrate		5-hydroxytryptophan and creatine for treatment resistant depression associated with hypoxia in females | drug: 5-hydroxytryptophan and creatine monohydrate | the investigators hypothesize that the administration of two widely available, naturally occurring dietary supplements, 5 hydroxytryptophan and creatine monohydrate, will reduce the severity of depression in individuals exposed to chronic hy…	digital-combined	augmentation; ces ; snri; ssri	high	device:ces ; pharma:ssri,snri,augmentation	5-hydroxytryptophan and Creatine for Treatment Resistant Depression Associated With Hypoxia in Females | Major Depressive Disorder | The investigators hypothesize that the administration of two widely available, naturally occurring dietary supplements, 5 hydroxytryptophan and creatine monohydrate, will reduce the severity of depression in individuals exposed to chronic hypoxia by living at altitu…	explicit	treatment-resistant; resistant depression	HDRS/HAMD	yes
NCT02362529	NCT:NCT02362529	Biomarkers of Neuroinflammation and Anti-Inflammatory Treatments in Major Depressive Disorder	Major Depressive Disorder	DRUG: Minocycline|DRUG: Placebo|DRUG: Celecoxib	EARLY_PHASE1	COMPLETED	115	INTERVENTIONAL	2015-02	2019-04	Centre for Addiction and Mental Health	Centre for Addiction and Mental Health, Toronto, Ontario, M5T 1R8, Canada	The purpose of this study is to determine if translocator protein total distribution volume (TSPO VT) is elevated in major depressive disorder that is not responding to medication and if adding minocycline can affect TSPO VT. Many remain treatment resistant with common antidepressant treatments and the investigators think it may be due to poor targeting of brain pathologies.	Translocator total distribution volume (TSPO VT): Treatment Effect of Minocycline in MDE Subjects, TSPO VT will be measured using \[18F\]FEPPA positron emission tomography brain scans. Eligible MDE participants will be randomized to either minocycline or placebo. Following 8 weeks of either minocycline or placebo treatment, MDE participants will have a second PET scan ., Pre- and post-minocycline…	Change in Hamilton Depression Rating Scale Score, Change in HDRS score following minocycline vs. placebo treatment. Change in HDRS score following celecoxib treatment., Pre- and post-minocycline treatment (8 weeks total between pre- and post-treatment). Pre- and post-celecoxib treatment (8 weeks total between pre- and post-treatment).			NCT02362529			biomarkers of neuroinflammation and anti-inflammatory treatments in major depressive disorder	major depressive disorder	the purpose of this study is to determine if translocator protein total distribution volume (tspo vt) is elevated in major depressive disorder that is not responding to medication and if adding minocycline can affect tspo vt. many remain treatment resistant with common antidepressant treatments and the investigators think it may be due to poor targeting of brain pathologies.	interventional	drug: minocycline|drug: placebo|drug: celecoxib		biomarkers of neuroinflammation and anti-inflammatory treatments in major depressive disorder | drug: minocycline|drug: placebo|drug: celecoxib | the purpose of this study is to determine if translocator protein total distribution volume (tspo vt) is elevated in major depressive disorder that is not responding to medication and if adding minocycline can affect tspo vt. many remain treatment resis…	digital-combined	antidepressant; celecoxib; ect; minocycline	high	device:ect; pharma:antidepressant,celecoxib,minocycline	Biomarkers of Neuroinflammation and Anti-Inflammatory Treatments in Major Depressive Disorder | Major Depressive Disorder | The purpose of this study is to determine if translocator protein total distribution volume (TSPO VT) is elevated in major depressive disorder that is not responding to medication and if adding minocycline can affect TSPO VT. Many remain treatment resistant with common antid…	explicit	treatment-resistant	none	no
NCT02376491	NCT:NCT02376491	Efficacy of Intermittent ThetaBurst Stimulation Compared to 10 Hz Stimulation on Dorsolateral Prefrontal Cortex in Treatment Resistant Major Depressive Disorder: a Double-blind Randomized Study	DEPRESSION	DEVICE: Transcranial magnetic stimulation		COMPLETED	60	INTERVENTIONAL	2015-06	2019-03	Nantes University Hospital	CHU de Nantes, Nantes, 44093, France	This trial will compare innovating stimulation parameters, intermittent Theta Burst Stimulation, to the standard high frequency stimulation protocol. The Left dorsolateral prefrontal cortex, targeted by MRI navigation will be the site of stimulation in both treatment conditions. The study seeks to determine if there is a superiority in therapeutic efficacy with iTBS protocol compared to conventio…	Therapeutic response rate, Primary outcome will be therapeutic response rate corresponding to with MADRS score improvement \> 50 % in each group at the end of TMS sessions and one month after. A final score of \<8 is categorized as remission., 6 months	Relapse rate, 6 months|Quality of life, 6 months|Measures of cortical excitability, 6 months			NCT02376491			efficacy of intermittent thetaburst stimulation compared to 10 hz stimulation on dorsolateral prefrontal cortex in treatment resistant major depressive disorder: a double-blind randomized study	depression	this trial will compare innovating stimulation parameters, intermittent theta burst stimulation, to the standard high frequency stimulation protocol. the left dorsolateral prefrontal cortex, targeted by mri navigation will be the site of stimulation in both treatment conditions. the study seeks to determine if there is a superiority in therapeutic efficacy with itbs protocol compared to conventio…	interventional	device: transcranial magnetic stimulation		efficacy of intermittent thetaburst stimulation compared to 10 hz stimulation on dorsolateral prefrontal cortex in treatment resistant major depressive disorder: a double-blind randomized study | device: transcranial magnetic stimulation | this trial will compare innovating stimulation parameters, intermittent theta burst stimulation, to the standard high frequency stimulation protocol. the left …	device	tms ; itbs; theta burst; transcranial magnetic	high	device: tms ,transcranial magnetic,theta burst,itbs	Efficacy of Intermittent ThetaBurst Stimulation Compared to 10 Hz Stimulation on Dorsolateral Prefrontal Cortex in Treatment Resistant Major Depressive Disorder: a Double-blind Randomized Study | DEPRESSION | This trial will compare innovating stimulation parameters, intermittent Theta Burst Stimulation, to the standard high frequency stimulation protocol. The Left dorsolateral prefrontal cortex,…	explicit	treatment-resistant	MADRS	yes
NCT02383693	NCT:NCT02383693	Maintenance rTMS for Treatment-resistant Depression (TRD): a One-year Double Blind Controlled Study	Major Depressive Disorder	DEVICE: Repetitive Transcranial Magnetic Stimulation	PHASE2|PHASE3	UNKNOWN	40	INTERVENTIONAL	2007-01	2015-12	Centre hospitalier de Ville-Evrard, France	Unité de Recherche Clinique, Neuilly-sur-Marne, Île-de-France Region, 93330, France	number of center : 1 * duration of study : 24 months * recruitement time : 23 months * Aim :Principal Evaluate the interest of maintenance rTMS in a one-year double blind randomized controlled study for TRD patients. Secondary Evaluate the impact of rTMS on cognitive functions.	'Hamilton depression rating scale (HDRS), The efficacy variables included the HDRS-17 item scores, the CGI changes, the Visual Analog Scale (VAS), the Beck Depression Inventory (BDI) and the Hospital Anxiety Depression (HAD). The subjective assessment performed with the VAS consisted of a 100-mm horizontal line oriented with anchors placed at both poles for reassured, sadness, anxiety, and relief…				NCT02383693			maintenance rtms for treatment-resistant depression (trd): a one-year double blind controlled study	major depressive disorder	number of center : 1 * duration of study : 24 months * recruitement time : 23 months * aim :principal evaluate the interest of maintenance rtms in a one-year double blind randomized controlled study for trd patients. secondary evaluate the impact of rtms on cognitive functions.	interventional	device: repetitive transcranial magnetic stimulation		maintenance rtms for treatment-resistant depression (trd): a one-year double blind controlled study | device: repetitive transcranial magnetic stimulation | number of center : 1 * duration of study : 24 months * recruitement time : 23 months * aim :principal evaluate the interest of maintenance rtms in a one-year double blind randomized controlled study for trd patients. secondary evaluate the im…	digital-combined	act ; ar ; ect; rtms; transcranial magnetic	high	device:rtms,transcranial magnetic,ect; digital:ar ; psychotherapy:act	Maintenance rTMS for Treatment-resistant Depression (TRD): a One-year Double Blind Controlled Study | Major Depressive Disorder | number of center : 1 * duration of study : 24 months * recruitement time : 23 months * Aim :Principal Evaluate the interest of maintenance rTMS in a one-year double blind randomized controlled study for TRD patients. Secondary Evaluate the impact of rTMS on cognitive f…	explicit	treatment-resistant; TRD; resistant depression	HDRS/HAMD	yes
NCT02452892	NCT:NCT02452892	Low Field Magnetic Stimulation (LFMS) in Subjects With Treatment-Resistant Depression (TRD)	Depression|Depressive Disorder|Depressive Disorder, Treatment-resistant|Depressive Disorder, Major	DEVICE: LFMS		COMPLETED	122	INTERVENTIONAL	2015-09	2016-10	Tal Medical, Inc.	CNS Trials, Garden Grove, California, 92845, United States|Synergy Escondido, Lemon Grove, California, 91945, United States|Pacific Trials Partners, Oakland, California, 94612, United States|Sarkis Clinical Trials, Gainesville, Florida, 32607, United States|CNS Healthcare, Jacksonville, Florida, 32256, United States|Segal Institute, Lauderhill, Florida, 33319, United States|Institute for Advanced…	The purpose of this study is to compare the relative effectiveness of 20 and 60 minutes of Low-Field Magnetic Stimulation in relieving symptoms in patients with major depression who are treatment resistant.	Change From Baseline to ( Day 4) in the 6-item Hamilton Rating Scale for Depression (HAM-D6) Total Score., Hamilton Rating Scales for Depression were designed to measure the severity of depressive symptoms in subjects with primary depressive illness. HAM-D6 is a subset of the HAM-D17 that assesses 6 items associated with major depression. The scale uses HAM-D17 items 1, 2, 7, 8, 10 and 13. Item 1…	Change From Day 4 in HAM-D6 Total Score at Day 11 for Week 1 Non-responders: Response to 120 Minutes LFMS, Hamilton Rating Scales for Depression were designed to measure the severity of depressive symptoms in subjects with primary depressive illness. HAM-D6 is a subset of the HAM-D17 that assesses 6 items associated with major depression. The scale uses HAM-D17 items 1, 2, 7, 8, 10 and 13. Item 1…			NCT02452892			low field magnetic stimulation (lfms) in subjects with treatment-resistant depression (trd)	depression|depressive disorder|depressive disorder, treatment-resistant|depressive disorder, major	the purpose of this study is to compare the relative effectiveness of 20 and 60 minutes of low-field magnetic stimulation in relieving symptoms in patients with major depression who are treatment resistant.	interventional	device: lfms		low field magnetic stimulation (lfms) in subjects with treatment-resistant depression (trd) | device: lfms | the purpose of this study is to compare the relative effectiveness of 20 and 60 minutes of low-field magnetic stimulation in relieving symptoms in patients with major depression who are treatment resistant. | change from baseline to ( day 4) in the 6-item hamilton rating scale for depressi…	device	ect	moderate	device:ect	Low Field Magnetic Stimulation (LFMS) in Subjects With Treatment-Resistant Depression (TRD) | Depression|Depressive Disorder|Depressive Disorder, Treatment-resistant|Depressive Disorder, Major | The purpose of this study is to compare the relative effectiveness of 20 and 60 minutes of Low-Field Magnetic Stimulation in relieving symptoms in patients with major depression who are treatment resistan…	explicit	treatment-resistant; TRD; resistant depression	none	no
NCT02456948	NCT:NCT02456948	Adjunct Minocyline in Treatment-resistant Depression	Major Depressive Disorder	DRUG: Minocycline|DRUG: Placebo	PHASE2	COMPLETED	168	INTERVENTIONAL	2015-01	2020-08-07	Charite University, Berlin, Germany	Heidelberg University Hospital, Department of Psychiatry, Heidelberg, Baden-Wurttemberg, 69115, Germany|Department of Psychiatry, Universitiy Hospital, Erlangen, Bavaria, 91054, Germany|Department of Psychiatry, LMU Munich, Munich, Bavaria, 80336, Germany|Max Planck Institute of Psychiatry, Munich, Bavaria, 80804, Germany|Department of Psychiatry, Universitiy Hospital, Regensburg, Bavaria, 93053,…	This study examines the antidepressant efficacy of minocycline as an adjunct to an antidepressant standard treatment (AD-ST), for patients with unipolar major depressive disorder (MDD).	Response as per MADRS (Montgomery-Åsberg Depression Rating Scale), 6 weeks	Remission as per MADRS (Montgomery-Åsberg Depression Rating Scale), 6 weeks|HAM-D-17-Scale (17-item Hamilton Depression Rating Scale), 6 weeks|BDI-Scale (Beck Depression Inventory, Self Rating Scale), 6 weeks|CGI-Scale (Clinical Global Impressions Scale), 6 weeks|SCL-90-R (Symptom Checklist 90-R, Self Rating Scale), 6 weeks|Transcriptomic changes in patient-specific peripheral blood-derived monoc…			NCT02456948			adjunct minocyline in treatment-resistant depression	major depressive disorder	this study examines the antidepressant efficacy of minocycline as an adjunct to an antidepressant standard treatment (ad-st), for patients with unipolar major depressive disorder (mdd).	interventional	drug: minocycline|drug: placebo		adjunct minocyline in treatment-resistant depression | drug: minocycline|drug: placebo | this study examines the antidepressant efficacy of minocycline as an adjunct to an antidepressant standard treatment (ad-st), for patients with unipolar major depressive disorder (mdd). | response as per madrs (montgomery-åsberg depression rating scale), 6 weeks | remission as per madrs (montgomery-åsberg dep…	digital-combined	antidepressant; ar ; ipt; minocycline	high	pharma:antidepressant,minocycline; digital:ar ; psychotherapy:ipt	Adjunct Minocyline in Treatment-resistant Depression | Major Depressive Disorder | This study examines the antidepressant efficacy of minocycline as an adjunct to an antidepressant standard treatment (AD-ST), for patients with unipolar major depressive disorder (MDD).	explicit	treatment-resistant; resistant depression	MADRS	yes
NCT02466230	NCT:NCT02466230	Antidepressant Mechanisms of Transcranial Magnetic Stimulation	Depression	DEVICE: Repetitive transcranial magnetic stimulation		COMPLETED	28	INTERVENTIONAL	2011-01	2013-10	Weill Medical College of Cornell University		This study utilizes resting state fMRI, arterial spin labelling imaging, diffusion tensor imaging, structural MR-imaging, and MR-spectroscopy of GABA and Glutamate to probe the antidepressant mechanisms of repetitive transcranial magnetic stimulation (rTMS). The above imaging modalities will be acquired before and after an open-label 5 week course of rTMS for depression in currently depressed ind…	Depression Severity Measured by the Hamilton Depression Rating Scale (24-Item), The Hamilton Depression Rating Scale is 24 items with total scores ranging from 0-76. Higher scores indicate greater severity of depression. (0-7 = None; 8-13 = Mild; 14-18 = Moderate; 19-23 = Severe; 23 and higher = very severe). Total scores are reported with no subscales., Change in score on Hamilton Depression Rat…	Depression Severity Measured by the Public Health Questionnaire-9, Self-rated scale of symptoms of depression. Nine items with a maximum score of 27. Higher score means more severe depression (0-4 = None; 5-9 = Mild; 10-14 = Moderate; 15-19 = Severe; 20 and higher = Very Severe)., Change in score in Public Health Questionnaire-9 from baseline to immediately after the final rTMS treatment (5 weeks)			NCT02466230			antidepressant mechanisms of transcranial magnetic stimulation	depression	this study utilizes resting state fmri, arterial spin labelling imaging, diffusion tensor imaging, structural mr-imaging, and mr-spectroscopy of gaba and glutamate to probe the antidepressant mechanisms of repetitive transcranial magnetic stimulation (rtms). the above imaging modalities will be acquired before and after an open-label 5 week course of rtms for depression in currently depressed ind…	interventional	device: repetitive transcranial magnetic stimulation		antidepressant mechanisms of transcranial magnetic stimulation | device: repetitive transcranial magnetic stimulation | this study utilizes resting state fmri, arterial spin labelling imaging, diffusion tensor imaging, structural mr-imaging, and mr-spectroscopy of gaba and glutamate to probe the antidepressant mechanisms of repetitive transcranial magnetic stimulation (rtms). the above imaging mo…	digital-combined	antidepressant; ba ; ect; rtms; sms; transcranial magnetic	high	device:rtms,transcranial magnetic,ect; pharma:antidepressant; digital:sms; psychotherapy:ba	Antidepressant Mechanisms of Transcranial Magnetic Stimulation | Depression | This study utilizes resting state fMRI, arterial spin labelling imaging, diffusion tensor imaging, structural MR-imaging, and MR-spectroscopy of GABA and Glutamate to probe the antidepressant mechanisms of repetitive transcranial magnetic stimulation (rTMS). The above imaging modalities will be acquired before and after…	explicit	treatment-resistant; resistant depression; nonresponse/nonresponder	HDRS/HAMD	yes
NCT02530164	NCT:NCT02530164	Transcranial Direct Current Stimulation (tDCS) As Treatment for Major Depression	Major Depressive Disorder|Unipolar Depression|Depression	DEVICE: Transcranial direct current stimulation (tDCS)		COMPLETED	163	INTERVENTIONAL	2015-09	2021-02	Ludwig-Maximilians - University of Munich	Department of Psychiatry and Psychotherapy, Ludwig-Maximilian University Munich, Munich, 80336, Germany	Major depressive disorder (MDD) is a common, recurrent, and frequent chronic disorder. Treatment is often challenging; an estimated 20-40% of patients do not benefit sufficiently from existing antidepressant interventions including trials of medication and psychotherapy. A 15-25% of patients manifest a chronic, treatment-resistant course of illness, resulting in a need for additional treatment op…	Change from baseline in the Montgomery Åsberg Depression Rating Scale (MADRS) scores at week 6 post-randomization compared to baseline., 6 weeks				NCT02530164			transcranial direct current stimulation (tdcs) as treatment for major depression	major depressive disorder|unipolar depression|depression	major depressive disorder (mdd) is a common, recurrent, and frequent chronic disorder. treatment is often challenging; an estimated 20-40% of patients do not benefit sufficiently from existing antidepressant interventions including trials of medication and psychotherapy. a 15-25% of patients manifest a chronic, treatment-resistant course of illness, resulting in a need for additional treatment op…	interventional	device: transcranial direct current stimulation (tdcs)		transcranial direct current stimulation (tdcs) as treatment for major depression | device: transcranial direct current stimulation (tdcs) | major depressive disorder (mdd) is a common, recurrent, and frequent chronic disorder. treatment is often challenging; an estimated 20-40% of patients do not benefit sufficiently from existing antidepressant interventions including trials of medication and ps…	digital-combined	adjunctive; antidepressant; app; ces ; ect; psychotherapy; sertraline; ssri; tdcs; transcranial direct current	high	device:tdcs,transcranial direct current,ect,ces ; pharma:ssri,antidepressant,adjunctive,sertraline; digital:app; psychotherapy:psychotherapy	Transcranial Direct Current Stimulation (tDCS) As Treatment for Major Depression | Major Depressive Disorder|Unipolar Depression|Depression | Major depressive disorder (MDD) is a common, recurrent, and frequent chronic disorder. Treatment is often challenging; an estimated 20-40% of patients do not benefit sufficiently from existing antidepressant interventions including trials of medication and …	explicit	treatment-resistant	MADRS	yes
NCT02667041	NCT:NCT02667041	NeuroQore rTMS (Monophasic vs. Biphasic) for Major Depressive Disorder: A Randomized Controlled Pilot Trial	Depressive Disorder, Major	DEVICE: NeuroQore rTMS Device		COMPLETED	20	INTERVENTIONAL	2015-05	2018-03	University of Ottawa	Royal Ottawa Mental Health Centre, Ottawa, Ontario, K1Z7K4, Canada	Major depressive disorder (MDD) is a debilitating illness that affects millions of individuals in North America and can result in clinical symptoms including loss of pleasure and feelings of worthlessness, in addition to significant cognitive impairments (e.g., memory, attention) that affect daily functioning. Major depression bears a heavy burden for the individuals and family members afflicted,…	Montgomery-Åsberg Depression Rating Scale (MADRS) scores, Six weeks				NCT02667041			neuroqore rtms (monophasic vs. biphasic) for major depressive disorder: a randomized controlled pilot trial	depressive disorder, major	major depressive disorder (mdd) is a debilitating illness that affects millions of individuals in north america and can result in clinical symptoms including loss of pleasure and feelings of worthlessness, in addition to significant cognitive impairments (e.g., memory, attention) that affect daily functioning. major depression bears a heavy burden for the individuals and family members afflicted,…	interventional	device: neuroqore rtms device		neuroqore rtms (monophasic vs. biphasic) for major depressive disorder: a randomized controlled pilot trial | device: neuroqore rtms device | major depressive disorder (mdd) is a debilitating illness that affects millions of individuals in north america and can result in clinical symptoms including loss of pleasure and feelings of worthlessness, in addition to significant cognitive impairments (e…	digital-combined	app; ect; rtms; transcranial magnetic	high	device:rtms,transcranial magnetic,ect; digital:app	NeuroQore rTMS (Monophasic vs. Biphasic) for Major Depressive Disorder: A Randomized Controlled Pilot Trial | Depressive Disorder, Major | Major depressive disorder (MDD) is a debilitating illness that affects millions of individuals in North America and can result in clinical symptoms including loss of pleasure and feelings of worthlessness, in addition to significant cognitive impairments (e.g.…	explicit	treatment-resistant; resistant depression	MADRS	yes
NCT02741791	NCT:NCT02741791	A Study to Assess the Efficacy and Safety of AXS-05 in Subjects With Treatment Resistant Major Depressive Disorder	Treatment Resistant Major Depressive Disorder	DRUG: AXS-05|DRUG: Bupropion	PHASE3	COMPLETED	312	INTERVENTIONAL	2016-03	2020-03-20	Axsome Therapeutics, Inc.	Phoenix, Arizona, United States|Little Rock, Arkansas, United States|Anaheim, California, United States|Beverly Hills, California, United States|Garden Grove, California, United States|Oakland, California, United States|Oceanside, California, United States|Panorama City, California, United States|Redlands, California, United States|Riverside, California, United States|San Diego, California, Unite…	To evaluate the efficacy and safety of AXS-05 relative to bupropion in subjects with treatment resistant major depressive disorder (MDD). This is a randomized, double-blind, active-controlled, 12-week, two-period study consisting of an open-label, bupropion lead-in period, and a double-blind treatment period. The trial is being conducted in subjects with treatment resistant MDD. Subjects will be …	Montgomery-Åsberg Depression Rating Scale (MADRS) total score, The MADRS is used to assess depressive symptomatology during the previous week. Subjects are rated on 10 items to assess feelings of sadness, lassitude, pessimism, inner tension, suicidality, reduced sleep or appetite, difficulty concentrating and lack of interest. Each item is scored on a 7-point scale. A score of 0 indicates the abs…	Clinical Global Impressions-Severity (CGI-S), Baseline to End of Study (6 weeks)|Hamilton Depression Rating Scale - 17 items (HAMD-17), Baseline to End of Study (6 weeks)			NCT02741791			a study to assess the efficacy and safety of axs-05 in subjects with treatment resistant major depressive disorder	treatment resistant major depressive disorder	to evaluate the efficacy and safety of axs-05 relative to bupropion in subjects with treatment resistant major depressive disorder (mdd). this is a randomized, double-blind, active-controlled, 12-week, two-period study consisting of an open-label, bupropion lead-in period, and a double-blind treatment period. the trial is being conducted in subjects with treatment resistant mdd. subjects will be …	interventional	drug: axs-05|drug: bupropion		a study to assess the efficacy and safety of axs-05 in subjects with treatment resistant major depressive disorder | drug: axs-05|drug: bupropion | to evaluate the efficacy and safety of axs-05 relative to bupropion in subjects with treatment resistant major depressive disorder (mdd). this is a randomized, double-blind, active-controlled, 12-week, two-period study consisting of an open-label, bup…	digital-combined	antidepressant; app; axs-05; bupropion; ect	high	device:ect; pharma:antidepressant,bupropion,axs-05; digital:app	A Study to Assess the Efficacy and Safety of AXS-05 in Subjects With Treatment Resistant Major Depressive Disorder | Treatment Resistant Major Depressive Disorder | To evaluate the efficacy and safety of AXS-05 relative to bupropion in subjects with treatment resistant major depressive disorder (MDD). This is a randomized, double-blind, active-controlled, 12-week, two-period study consisting of a…	explicit	treatment-resistant; inadequate response	MADRS	yes
NCT02830399	NCT:NCT02830399	Clinical Trial on Efficacy of rTMS to Improve ECT in Treatment-Resistant Depression	Major Depressive Disorder	DEVICE: active rTMS-ECT|DEVICE: sham rTMS-ECT		COMPLETED	56	INTERVENTIONAL	2016-07-15	2019-07-12	Centre Hospitalier du Rouvray	Centre Esquirol- CHU de Caen, Caen, 14000, France|Centre Hospitalier Laborit, Poitiers, 86000, France|Centre Hospitalier du Rouvray, Sotteville-lès-Rouen, 76300, France	It's a prospective, multicentric, randomized, controlled study concerning 56 patients with treatment-resistant depression (TRD). The main objective of this study was to evaluate the efficacy of priming repeated Transcranial Magnetic Stimulation (rTMS) sessions before Electroconvulsive therapy (ECT) for treatment of TRD patients. The primary outcome will be the depressive symptoms intensity measur…	Relative improvement of the Hamilton Rating Scale for Depression 21-items score, Relative improvement of the Hamilton Rating Scale for Depression score between the inclusion and 19 days after the inclusion				NCT02830399			clinical trial on efficacy of rtms to improve ect in treatment-resistant depression	major depressive disorder	it's a prospective, multicentric, randomized, controlled study concerning 56 patients with treatment-resistant depression (trd). the main objective of this study was to evaluate the efficacy of priming repeated transcranial magnetic stimulation (rtms) sessions before electroconvulsive therapy (ect) for treatment of trd patients. the primary outcome will be the depressive symptoms intensity measur…	interventional	device: active rtms-ect|device: sham rtms-ect		clinical trial on efficacy of rtms to improve ect in treatment-resistant depression | device: active rtms-ect|device: sham rtms-ect | it's a prospective, multicentric, randomized, controlled study concerning 56 patients with treatment-resistant depression (trd). the main objective of this study was to evaluate the efficacy of priming repeated transcranial magnetic stimulation (rtms) sessions befo…	device	ect; electroconvulsive; rtms; transcranial magnetic	high	device:rtms,transcranial magnetic,ect,electroconvulsive	Clinical Trial on Efficacy of rTMS to Improve ECT in Treatment-Resistant Depression | Major Depressive Disorder | It's a prospective, multicentric, randomized, controlled study concerning 56 patients with treatment-resistant depression (TRD). The main objective of this study was to evaluate the efficacy of priming repeated Transcranial Magnetic Stimulation (rTMS) sessions before Electroconvulsive…	explicit	treatment-resistant; TRD; resistant depression	none	no
NCT02900092	NCT:NCT02900092	Augmentation of Treatment-Resistant Depression With An Analog of the Neuroactive Steroid Allopregnanolone	Major Depressive Disorder	DRUG: Ganaxolone		COMPLETED	10	INTERVENTIONAL	2016-11	2018-01-12	Massachusetts General Hospital	Massachusetts General Hospital, Boston, Massachusetts, 02114, United States	Major depressive disorder (MDD) is highly prevalent and nearly 70% of individuals with MDD do not respond to standard antidepressant therapies despite adequate dosing. An effective and well-tolerated antidepressant augmentation therapy would have important clinical and public health implications. Neuroactive steroid hormones are known to directly activate neurotransmitter receptors in the brain, …	Montgomery-Asberg Depression Rating Scale (MADRS), The MADRS is a diagnostic questionnaire that is used to measure the severity of depressive episodes in patients with mood disorders. The minimum and maximum values are 0 and 60, respectively, (higher scores are more severe)., Week 8				NCT02900092			augmentation of treatment-resistant depression with an analog of the neuroactive steroid allopregnanolone	major depressive disorder	major depressive disorder (mdd) is highly prevalent and nearly 70% of individuals with mdd do not respond to standard antidepressant therapies despite adequate dosing. an effective and well-tolerated antidepressant augmentation therapy would have important clinical and public health implications. neuroactive steroid hormones are known to directly activate neurotransmitter receptors in the brain, …	interventional	drug: ganaxolone		augmentation of treatment-resistant depression with an analog of the neuroactive steroid allopregnanolone | drug: ganaxolone | major depressive disorder (mdd) is highly prevalent and nearly 70% of individuals with mdd do not respond to standard antidepressant therapies despite adequate dosing. an effective and well-tolerated antidepressant augmentation therapy would have important clinical and pu…	digital-combined	antidepressant; augmentation; ect	high	device:ect; pharma:antidepressant,augmentation	Augmentation of Treatment-Resistant Depression With An Analog of the Neuroactive Steroid Allopregnanolone | Major Depressive Disorder | Major depressive disorder (MDD) is highly prevalent and nearly 70% of individuals with MDD do not respond to standard antidepressant therapies despite adequate dosing. An effective and well-tolerated antidepressant augmentation therapy would have important clinic…	explicit	treatment-resistant; resistant depression	MADRS	yes
NCT02914769	NCT:NCT02914769	Antidepressant Effects of Ayahuasca: a Randomized Placebo Controlled Trial in Treatment Resistant Depression	Major Depression	DRUG: Ayahuasca|DRUG: placebo	PHASE1|PHASE2	COMPLETED	35	INTERVENTIONAL	2014-02	2016-12	Universidade Federal do Rio Grande do Norte	Draulio B de Araujo, Natal, Rio Grande do Norte, 59012-300, Brazil	The purpose of the present trial is to test the efficacy of Ayahuasca in treatment-resistant depression. Ayahuasca is a decoction of two plants, long used by Amazonian Amerindians. Traditionally, it is prepared by decoction of a bush (Psychotria viridis) with a liana (Banisteriopsis caapi). P. viridis is a rich source of N,N-dimethyltryptamine (DMT), a serotonergic agonist, and B. caapi contains …	Hamilton Depression Rating Scale (HAM-D) Effect Seven Days After Dosing (D7), changes in depression severity, assessed by the Hamilton Depression Rating Scale (HAM-D) scale, from baseline to 7 days after dosing. Minimum and maximum scores are 0 and 50, respectively. Although the HAM-D form lists 21 items, the scoring is based on the first 17. Eight items are scored on a 5-point scale, ranging fro…	Montgomery-Asberg Depression Rating Scale (MADRS) Effect at D1, D2 and D7, changes in depression severity, assessed by Montgomery-Asberg Depression Rating Scale (MADRS scale), from baseline to 1 day, 2 days, and 7 days after dosing. Lower MADRS score indicates less severe depression (better outcome). Minimum and maximum scores are 0 and 60, respectively. Usual cutoff points are a total score rang…			NCT02914769			antidepressant effects of ayahuasca: a randomized placebo controlled trial in treatment resistant depression	major depression	the purpose of the present trial is to test the efficacy of ayahuasca in treatment-resistant depression. ayahuasca is a decoction of two plants, long used by amazonian amerindians. traditionally, it is prepared by decoction of a bush (psychotria viridis) with a liana (banisteriopsis caapi). p. viridis is a rich source of n,n-dimethyltryptamine (dmt), a serotonergic agonist, and b. caapi contains …	interventional	drug: ayahuasca|drug: placebo		antidepressant effects of ayahuasca: a randomized placebo controlled trial in treatment resistant depression | drug: ayahuasca|drug: placebo | the purpose of the present trial is to test the efficacy of ayahuasca in treatment-resistant depression. ayahuasca is a decoction of two plants, long used by amazonian amerindians. traditionally, it is prepared by decoction of a bush (psychotria viridis) w…	digital-combined	antidepressant; ayahuasca; dmt; ect; maoi; tnf	high	device:ect; biologics:dmt,ayahuasca,tnf; pharma:maoi,antidepressant	Antidepressant Effects of Ayahuasca: a Randomized Placebo Controlled Trial in Treatment Resistant Depression | Major Depression | The purpose of the present trial is to test the efficacy of Ayahuasca in treatment-resistant depression. Ayahuasca is a decoction of two plants, long used by Amazonian Amerindians. Traditionally, it is prepared by decoction of a bush (Psychotria viridis) with a liana (…	explicit	treatment-resistant; resistant depression	HDRS/HAMD	yes
NCT02922725	NCT:NCT02922725	Placebo-controlled Trial of 5-hydroxytryptophan and Creatine for SSRI or SNRI Augmentation in Treatment Resistant Depression in Females	Major Depressive Disorder	DRUG: 5-hydroxytryptophan and Creatine|OTHER: Placebo control	PHASE4	TERMINATED	32	INTERVENTIONAL	2016-11	2020-05	Brent Michael Kious, MD, PhD	University of Utah, Salt Lake City, Utah, 84054, United States	The investigators propose to determine if 8 weeks of dietary augmentation with oral 5g creatine monohydrate daily and 100 mg of 5-hydroxytryptophan (5-HTP) twice daily reduces hypoxia-related depressive symptoms measured by the 17-item Hamilton Depression Rating Scale (HAM-D) in women with SSRI- or SNRI-resistant depression, combined with the examination of changes in functional connectivity base…	Change From Baseline in Hamilton Depression Rating Scale, The total Hamilton Depression (HAM-D) Rating Scale provides and indication of depression In general, the higher the total score the more severe the depression. HAM-D score level of depression: 10 - 13 mild; 14-17 mild to moderate; \>17 moderate to severe. Range: 0 to 54, 8 weeks				NCT02922725			placebo-controlled trial of 5-hydroxytryptophan and creatine for ssri or snri augmentation in treatment resistant depression in females	major depressive disorder	the investigators propose to determine if 8 weeks of dietary augmentation with oral 5g creatine monohydrate daily and 100 mg of 5-hydroxytryptophan (5-htp) twice daily reduces hypoxia-related depressive symptoms measured by the 17-item hamilton depression rating scale (ham-d) in women with ssri- or snri-resistant depression, combined with the examination of changes in functional connectivity base…	interventional	drug: 5-hydroxytryptophan and creatine|other: placebo control		placebo-controlled trial of 5-hydroxytryptophan and creatine for ssri or snri augmentation in treatment resistant depression in females | drug: 5-hydroxytryptophan and creatine|other: placebo control | the investigators propose to determine if 8 weeks of dietary augmentation with oral 5g creatine monohydrate daily and 100 mg of 5-hydroxytryptophan (5-htp) twice daily reduces hypoxia-related depre…	digital-combined	augmentation; ces ; ect; snri; ssri	high	device:ect,ces ; pharma:ssri,snri,augmentation	Placebo-controlled Trial of 5-hydroxytryptophan and Creatine for SSRI or SNRI Augmentation in Treatment Resistant Depression in Females | Major Depressive Disorder | The investigators propose to determine if 8 weeks of dietary augmentation with oral 5g creatine monohydrate daily and 100 mg of 5-hydroxytryptophan (5-HTP) twice daily reduces hypoxia-related depressive symptoms measured by the 17-it…	explicit	treatment-resistant; resistant depression	HDRS/HAMD	yes
NCT02942368	NCT:NCT02942368	Adaptive tDCS for Treatment-Resistant MDD	Depressive Disorder, Treatment-Resistant	DEVICE: tDCS		ACTIVE_NOT_RECRUITING	25	INTERVENTIONAL	2017-04-14	2027-12	Washington University School of Medicine	Washington University in Saint Louis, St Louis, Missouri, 63110, United States	This pilot study aims to investigate the potential role of transcranial direct current stimulation (tDCS) in the treatment of treatment-resistant major depressive disorder (MDD). tDCS is a noninvasive brain stimulation technique which has been utilized for the treatment of major depression in several studies, both as a primary and adjunctive treatment. The treatment will be administered under the…	Improvement in depressive symptoms as measured by mean change in the Montgomery-Åsberg Depression Rating Scale (MADRS) score from baseline to end of the study., Measurements at week 0, week 2, week 4, week 5 and week 6				NCT02942368			adaptive tdcs for treatment-resistant mdd	depressive disorder, treatment-resistant	this pilot study aims to investigate the potential role of transcranial direct current stimulation (tdcs) in the treatment of treatment-resistant major depressive disorder (mdd). tdcs is a noninvasive brain stimulation technique which has been utilized for the treatment of major depression in several studies, both as a primary and adjunctive treatment. the treatment will be administered under the…	interventional	device: tdcs		adaptive tdcs for treatment-resistant mdd | device: tdcs | this pilot study aims to investigate the potential role of transcranial direct current stimulation (tdcs) in the treatment of treatment-resistant major depressive disorder (mdd). tdcs is a noninvasive brain stimulation technique which has been utilized for the treatment of major depression in several studies, both as a primary and adjunct…	digital-combined	adjunctive; ect; tdcs; transcranial direct current	high	device:tdcs,transcranial direct current,ect; pharma:adjunctive	Adaptive tDCS for Treatment-Resistant MDD | Depressive Disorder, Treatment-Resistant | This pilot study aims to investigate the potential role of transcranial direct current stimulation (tDCS) in the treatment of treatment-resistant major depressive disorder (MDD). tDCS is a noninvasive brain stimulation technique which has been utilized for the treatment of major depression in several studies, b…	explicit	treatment-resistant	MADRS	yes
NCT02960763	NCT:NCT02960763	Optimizing Outcomes of Treatment-Resistant Depression in Older Adults	Treatment Resistant Depression|Major Depressive Disorder|Treatment-Refractory Depression|Late Life Depression|Geriatric Depression	DRUG: Aripiprazole Augmentation|DRUG: Bupropion Augmentation|DRUG: Switch to bupropion|DRUG: Lithium Augmentation|DRUG: Switch to nortriptyline	PHASE4	COMPLETED	742	INTERVENTIONAL	2017-02-24	2021-09-01	Washington University School of Medicine	UCLA Late-Life Mood, Stress, and Wellness Research Program, Los Angeles, California, 90095, United States|Washington University School of Medicine Healthy Mind Lab, St Louis, Missouri, 63110, United States|Columbia University Adult and Late Life Depression Clinic, New York, New York, 10032, United States|UPMC Late-Life Depression, Evaluation, Prevention, and Treatment Program, Pittsburgh, Pennsyl…	The purpose of this research study is to assess which antidepressants work the best in older adults who have treatment-resistant depression (TRD).	Psychological Well-Being, Psychological well-being was assessed using the NIH Toolbox Psychological Wellbeing subscales of Positive Affect and General Life Satisfaction, with a T score calculated as the average of these two subscales. Higher scores indicate greater positive affect and life satisfaction. Reference T-score (mean=50, SD=10)., Step 1 (10 weeks), Step 2 (10 weeks), a period of up to 2…				NCT02960763			optimizing outcomes of treatment-resistant depression in older adults	treatment resistant depression|major depressive disorder|treatment-refractory depression|late life depression|geriatric depression	the purpose of this research study is to assess which antidepressants work the best in older adults who have treatment-resistant depression (trd).	interventional	drug: aripiprazole augmentation|drug: bupropion augmentation|drug: switch to bupropion|drug: lithium augmentation|drug: switch to nortriptyline		optimizing outcomes of treatment-resistant depression in older adults | drug: aripiprazole augmentation|drug: bupropion augmentation|drug: switch to bupropion|drug: lithium augmentation|drug: switch to nortriptyline | the purpose of this research study is to assess which antidepressants work the best in older adults who have treatment-resistant depression (trd). | psychological well-being, psycho…	digital-combined	antidepressant; aripiprazole; augmentation; bupropion; ect; ipt; lithium; nortriptyline	high	device:ect; pharma:antidepressant,augmentation,nortriptyline,bupropion,aripiprazole,lithium; psychotherapy:ipt	Optimizing Outcomes of Treatment-Resistant Depression in Older Adults | Treatment Resistant Depression|Major Depressive Disorder|Treatment-Refractory Depression|Late Life Depression|Geriatric Depression | The purpose of this research study is to assess which antidepressants work the best in older adults who have treatment-resistant depression (TRD).	explicit	treatment-resistant; TRD; refractory depression; resistant depression	MADRS	yes
NCT02972398	NCT:NCT02972398	N-Acetyl Cysteine Supplementation in Therapy Refractory Major Depressive Disorders	Major Depressive Disorders	DRUG: N-acetylcysteine|DRUG: placebo comparator of N-acetylcysteine		UNKNOWN	200	INTERVENTIONAL	2015-09	2023-09	Tianjin Anding Hospital	Tianjin Anding Hospital, Tianjin, Tianjin Municipality, 300222, China	The aim of this study is to evaluate the efficacy of N-acetylcysteine (NAC) add-on to antidepressant medication in treating patients who do not relieve during standard antidepressant treatment for 6 weeks at least. Meanwhile, secondary outcomes will include changes in some biomarkers and on specifically local brain activity (functional Magnetic Resonance Imaging, fMRI) and white matter integrity …	The change from baseline Hamilton Depression Rating Scale (HAMD)-17 items at week2,4,6,8,10,and 12., The main objective is to investigate whether daily oral NAC administration in addition to regular treatment with an antidepressant will alleviate the severity of MDD symptoms as measured with the HAMD-17 after 12 weeks of treatment compared to placebo addition, and we also look at other time point…	The change from baseline HAMD-17 items at week14,16,18,and 20., We also look at whether daily oral NAC treatment will still have measurable effects on HAMD-17 score at 8 weeks follow-up after discontinuation of NAC treatment., baseline, Week 14,16,18,and 20.|The effects of augmentation treatment with NAC on scores in Beck Anxiety Inventory (BAI), baseline, Week 4,8,12,16,and 20.|The effects of au…			NCT02972398			n-acetyl cysteine supplementation in therapy refractory major depressive disorders	major depressive disorders	the aim of this study is to evaluate the efficacy of n-acetylcysteine (nac) add-on to antidepressant medication in treating patients who do not relieve during standard antidepressant treatment for 6 weeks at least. meanwhile, secondary outcomes will include changes in some biomarkers and on specifically local brain activity (functional magnetic resonance imaging, fmri) and white matter integrity …	interventional	drug: n-acetylcysteine|drug: placebo comparator of n-acetylcysteine		n-acetyl cysteine supplementation in therapy refractory major depressive disorders | drug: n-acetylcysteine|drug: placebo comparator of n-acetylcysteine | the aim of this study is to evaluate the efficacy of n-acetylcysteine (nac) add-on to antidepressant medication in treating patients who do not relieve during standard antidepressant treatment for 6 weeks at least. meanwhile, secondary outcomes…	digital-combined	antidepressant; ar ; augmentation; ect; n-acetylcysteine; nac; sms	high	device:ect; pharma:antidepressant,augmentation,n-acetylcysteine,nac; digital:ar ,sms	N-Acetyl Cysteine Supplementation in Therapy Refractory Major Depressive Disorders | Major Depressive Disorders | The aim of this study is to evaluate the efficacy of N-acetylcysteine (NAC) add-on to antidepressant medication in treating patients who do not relieve during standard antidepressant treatment for 6 weeks at least. Meanwhile, secondary outcomes will include changes in some biomarkers …	accepted_absent	; accepted by expert review	HDRS/HAMD	yes
NCT02977299	NCT:NCT02977299	Comparative Effectiveness Research Trial for Antidepressant Incomplete and Non-responders With TRD	Treatment Resistant Major Depressive Disorder	DRUG: Aripiprazole|DEVICE: Repetitive transcranial magnetic stimulation (rTMS)|DRUG: Venlafaxine XR	PHASE4	COMPLETED	278	INTERVENTIONAL	2017-05-01	2022-04-24	Massachusetts General Hospital	The University of Alabama School of Medicine, Birmingham, Alabama, 35294, United States|Pacific Institute of Medical Research, Los Angeles, California, 90095, United States|Stanford University, Stanford, California, 94305, United States|University of South Florida, Tampa, Florida, 33613, United States|Northwestern University, Feinberg School of Medicine, Chicago, Illinois, 60611, United States|Ne…	This is a multi-site, randomized, open-label, effectiveness trial comparing three treatment arms for Major Depressive Disorder (MDD) patients with TRD who are currently on ongoing, stable and adequate antidepressant therapy (ADT). Adequate ADT is defined as a therapeutically sufficient dose for a sufficient treatment period, which would be expected to be effective as listed in the MGH Antidepress…	Montgomery-Asberg Depression Rating Scale (MADRS), Assessment of depression severity., 8 weeks	Quality of Life, Enjoyment and Satisfaction Questionnaire - Short Form (Q-LES-Q-SF), Assessment of quality of life, 8 weeks			NCT02977299			comparative effectiveness research trial for antidepressant incomplete and non-responders with trd	treatment resistant major depressive disorder	this is a multi-site, randomized, open-label, effectiveness trial comparing three treatment arms for major depressive disorder (mdd) patients with trd who are currently on ongoing, stable and adequate antidepressant therapy (adt). adequate adt is defined as a therapeutically sufficient dose for a sufficient treatment period, which would be expected to be effective as listed in the mgh antidepress…	interventional	drug: aripiprazole|device: repetitive transcranial magnetic stimulation (rtms)|drug: venlafaxine xr		comparative effectiveness research trial for antidepressant incomplete and non-responders with trd | drug: aripiprazole|device: repetitive transcranial magnetic stimulation (rtms)|drug: venlafaxine xr | this is a multi-site, randomized, open-label, effectiveness trial comparing three treatment arms for major depressive disorder (mdd) patients with trd who are currently on ongoing, stable and adeq…	digital-combined	antidepressant; aripiprazole; augmentation; duloxetine; ect; rtms; transcranial magnetic; venlafaxine	high	device:rtms,transcranial magnetic,ect; pharma:antidepressant,augmentation,venlafaxine,duloxetine,aripiprazole	Comparative Effectiveness Research Trial for Antidepressant Incomplete and Non-responders With TRD | Treatment Resistant Major Depressive Disorder | This is a multi-site, randomized, open-label, effectiveness trial comparing three treatment arms for Major Depressive Disorder (MDD) patients with TRD who are currently on ongoing, stable and adequate antidepressant therapy (ADT). Adequate ADT is def…	explicit	treatment-resistant; TRD	MADRS	yes
NCT02994433	NCT:NCT02994433	NMDA Receptor Antagonist Nitrous Oxide Targets Affective Brain Circuits	Depressive Disorder, Major|Depressive Disorder, Treatment-Resistant	DRUG: Nitrous Oxide|DRUG: Placebo gas|DEVICE: MRI	PHASE1	TERMINATED	49	INTERVENTIONAL	2017-01-27	2020-02-28	Washington University School of Medicine	Washington University School of Medicine, St Louis, Missouri, 63110, United States	Most clinical major depression responds to standard treatments (medication and psychotherapy); however, a significant subset of depressed patients (15-20%) do not respond to these treatments and are referred to as treatment-resistant major depression (TRMD). New treatments for TRMD are needed, and one promising line of research are drugs known as N-methyl-D-aspartate (NMDA) glutamate receptor ant…	Comparison of functional connectivity between default mode network of treatment-resistant depressed and non-depressed participants, Functional connectivity is measured between groups after inhaling nitrous oxide/placebo using an individual seed-voxel z map and pared t-test group analysis to identify effects on inter-regional connectivity., 2 hours after inhalation|Comparison of functional connect…				NCT02994433			nmda receptor antagonist nitrous oxide targets affective brain circuits	depressive disorder, major|depressive disorder, treatment-resistant	most clinical major depression responds to standard treatments (medication and psychotherapy); however, a significant subset of depressed patients (15-20%) do not respond to these treatments and are referred to as treatment-resistant major depression (trmd). new treatments for trmd are needed, and one promising line of research are drugs known as n-methyl-d-aspartate (nmda) glutamate receptor ant…	interventional	drug: nitrous oxide|drug: placebo gas|device: mri		nmda receptor antagonist nitrous oxide targets affective brain circuits | drug: nitrous oxide|drug: placebo gas|device: mri | most clinical major depression responds to standard treatments (medication and psychotherapy); however, a significant subset of depressed patients (15-20%) do not respond to these treatments and are referred to as treatment-resistant major depression (trmd). new treatments…	digital-combined	app; ect; psychotherapy	moderate	device:ect; digital:app; psychotherapy:psychotherapy	NMDA Receptor Antagonist Nitrous Oxide Targets Affective Brain Circuits | Depressive Disorder, Major|Depressive Disorder, Treatment-Resistant | Most clinical major depression responds to standard treatments (medication and psychotherapy); however, a significant subset of depressed patients (15-20%) do not respond to these treatments and are referred to as treatment-resistant major depression (TRM…	explicit	treatment-resistant	none	no
NCT03051256	NCT:NCT03051256	Safety, Tolerability, PK Profile, and Symptom Response of a 7-Day Dosing With 25 mg or 50 mg Daily of REL-1017 in MDD	Depressive Disorder, Major|Depressive Disorder, Treatment-Resistant	DRUG: REL-1017|DRUG: Placebo	PHASE2	COMPLETED	62	INTERVENTIONAL	2018-05-11	2019-09-30	Relmada Therapeutics, Inc.	Woodland International Research Group, Little Rock, Arkansas, 72211, United States|Collaborative Neuroscience Network, LLC, Garden Grove, California, 92845-2506, United States|Artemis Institute for Clinical Research, San Diego, California, 92103, United States|Innovative Clinical Research, Inc, Hialeah, Florida, 33012, United States|Atlanta Center for Medical Research, Atlanta, Georgia, 30331, Un…	This a Phase 2a, multicenter, randomized, double-blind, placebo controlled 3 arm study to assess the safety and tolerability of multiple oral doses of REL-1017 25 mg and 50 mg as adjunctive therapy in the treatment of patients diagnosed with major depressive disorder (MDD). The patients will be adults with MDD who are diagnosed with a current MDE who have experienced an inadequate response to 1 t…	Incidence of Treatment Emergent Adverse Events (AEs) [Safety and Tolerability], Spontaneously reported or observed AEs will be recorded and reported throughout the study, and AEs will be elicited using a non-leading question at every visit from Screening through the Day 21 assessment. An AE was any untoward medical occurrence in a patient or clinical investigation patient administered a pharmaceu…	ECG Parameters [Safety], 12-Lead ECGs will be performed and reported at Screening; at Check In (Day -1); Days 1 through 9; and at Day 14., Screening, Day -1, Day 1 hour 2, 8, Day 2 hour 2, 8, Day 3-7 hour 2, Day 8, Day 9, and Day 14|Columbia Suicide Severity Rating Scale (C-SSRS) [Safety and Tolerability], The C-SSRS will be administered and reported at Screening and Check In (Day -1); and at Day…			NCT03051256			safety, tolerability, pk profile, and symptom response of a 7-day dosing with 25 mg or 50 mg daily of rel-1017 in mdd	depressive disorder, major|depressive disorder, treatment-resistant	this a phase 2a, multicenter, randomized, double-blind, placebo controlled 3 arm study to assess the safety and tolerability of multiple oral doses of rel-1017 25 mg and 50 mg as adjunctive therapy in the treatment of patients diagnosed with major depressive disorder (mdd). the patients will be adults with mdd who are diagnosed with a current mde who have experienced an inadequate response to 1 t…	interventional	drug: rel-1017|drug: placebo		safety, tolerability, pk profile, and symptom response of a 7-day dosing with 25 mg or 50 mg daily of rel-1017 in mdd | drug: rel-1017|drug: placebo | this a phase 2a, multicenter, randomized, double-blind, placebo controlled 3 arm study to assess the safety and tolerability of multiple oral doses of rel-1017 25 mg and 50 mg as adjunctive therapy in the treatment of patients diagnosed with major …	digital-combined	adjunctive; antidepressant; app; ect; rel-1017	high	device:ect; pharma:antidepressant,adjunctive,rel-1017; digital:app	Safety, Tolerability, PK Profile, and Symptom Response of a 7-Day Dosing With 25 mg or 50 mg Daily of REL-1017 in MDD | Depressive Disorder, Major|Depressive Disorder, Treatment-Resistant | This a Phase 2a, multicenter, randomized, double-blind, placebo controlled 3 arm study to assess the safety and tolerability of multiple oral doses of REL-1017 25 mg and 50 mg as adjunctive therapy in the trea…	explicit	treatment-resistant; inadequate response	none	no
NCT03079297	NCT:NCT03079297	Rapid Antidepressant Effects of Leucine	Major Depressive Disorder	DRUG: L-Leucine|OTHER: Maltodextrin	PHASE2	TERMINATED	16	INTERVENTIONAL	2017-03-09	2021-10-04	University of Texas Southwestern Medical Center	University of Texas Southwestern Medical Center, Dallas, Texas, 75390, United States	This randomized double-blind placebo-controlled crossover study seeks to evaluate the antidepressant effect of L-leucine, an essential amino acid, in patients with Major Depressive Disorder (MDD).	Change in QIDS-SR From Baseline at 14 Days, The Quick Inventory of Depressive Symptomatology, self-report (QIDS-SR), self-report is a 16-item measure of depression severity that includes the 9 criterion symptoms for MDD. Items are scored on a 4-point Likert scale, ranging from 0 to 3 (total score range, 0-27). Totals scores of ≤ 5 indicate no depression; 6-10 indicates mild depression; 11-15 indi…	Percentage of MDD Patients With 50% or Greater Reduction in Depression Severity After 14 Days of LEU and PBO Treatments., Response criteria defined based on QIDS-SR score at baseline and 14 days after treatment initiation. The Quick Inventory of Depressive Symptomatology, self-report (QIDS-SR), self-report is a 16-item measure of depression severity that includes the 9 criterion symptoms for MDD.…			NCT03079297			rapid antidepressant effects of leucine	major depressive disorder	this randomized double-blind placebo-controlled crossover study seeks to evaluate the antidepressant effect of l-leucine, an essential amino acid, in patients with major depressive disorder (mdd).	interventional	drug: l-leucine|other: maltodextrin		rapid antidepressant effects of leucine | drug: l-leucine|other: maltodextrin | this randomized double-blind placebo-controlled crossover study seeks to evaluate the antidepressant effect of l-leucine, an essential amino acid, in patients with major depressive disorder (mdd). | change in qids-sr from baseline at 14 days, the quick inventory of depressive symptomatology, self-report (qids-sr), sel…	digital-combined	antidepressant; app; ar ; ect; l-leucine; leucine; sensor; work and social adjustment scale	high	device:ect; pharma:antidepressant,leucine,l-leucine; digital:app,sensor,ar ; psychotherapy:work and social adjustment scale	Rapid Antidepressant Effects of Leucine | Major Depressive Disorder | This randomized double-blind placebo-controlled crossover study seeks to evaluate the antidepressant effect of L-leucine, an essential amino acid, in patients with Major Depressive Disorder (MDD).	accepted_absent	; accepted by expert review	none	no
NCT03113890	NCT:NCT03113890	McLean and Genomind Prospective Study	Major Depressive Disorder|PTSD	GENETIC: Phlebotomy - Folate|GENETIC: Cheek Swab|OTHER: Self-report surveys		COMPLETED	75	INTERVENTIONAL	2017-09-22	2020-07-31	Mclean Hospital	McLean Hospital, Belmont, Massachusetts, 02478, United States	This is a three month naturalistic prospective, randomized, open label study of pharmacogenetic testing and clinical outcomes in inpatients across diagnoses, including Treatment Resistant Depression (TRD) with or without Post-Traumatic Stress Disorder (PTSD), recruiting from the Short Term Unit at McLean Hospital. Specifically, the investigators will enroll 200 inpatient subjects over 2 years who…	Does Inpatient Genetic Testing Improve Symptoms at Follow-up:, This aim will test if, by the 3-month follow-up, inpatient psychopharmacogenetic testing will reduce symptoms of depression and anxiety., 3-month follow up|Does Inpatient Genetic Testing Improve Readmission:, This aim will test if, by the 3-month follow-up, inpatient psychopharmacogenetic testing will reduce frequency of inpatient rea…				NCT03113890			mclean and genomind prospective study	major depressive disorder|ptsd	this is a three month naturalistic prospective, randomized, open label study of pharmacogenetic testing and clinical outcomes in inpatients across diagnoses, including treatment resistant depression (trd) with or without post-traumatic stress disorder (ptsd), recruiting from the short term unit at mclean hospital. specifically, the investigators will enroll 200 inpatient subjects over 2 years who…	interventional	genetic: phlebotomy - folate|genetic: cheek swab|other: self-report surveys		mclean and genomind prospective study | genetic: phlebotomy - folate|genetic: cheek swab|other: self-report surveys | this is a three month naturalistic prospective, randomized, open label study of pharmacogenetic testing and clinical outcomes in inpatients across diagnoses, including treatment resistant depression (trd) with or without post-traumatic stress disorder (ptsd), recruiting from the s…	device	ect	moderate	device:ect	McLean and Genomind Prospective Study | Major Depressive Disorder|PTSD | This is a three month naturalistic prospective, randomized, open label study of pharmacogenetic testing and clinical outcomes in inpatients across diagnoses, including Treatment Resistant Depression (TRD) with or without Post-Traumatic Stress Disorder (PTSD), recruiting from the Short Term Unit at McLean Hospital. Specifical…	explicit	treatment-resistant; TRD; resistant depression	none	no
NCT03114891	NCT:NCT03114891	Accelerated TMS to a Novel Brain Target in MDD and PTSD	Post Traumatic Stress Disorder|Major Depressive Disorder	DEVICE: Transcranial Magnetic Stimulation (TMS)|BEHAVIORAL: Task|PROCEDURE: fMRI-guided TMS target		COMPLETED	50	INTERVENTIONAL	2017-04-20	2021-12-01	University of Pennsylvania	University of Pennsylvania, Philadelphia, Pennsylvania, 19104, United States	This is a Clinical Trial designed to evaluate novel transcranial magnetic stimulation (TMS) methods for treating depression/PTSD. TMS is an FDA-approved procedure for treatment-resistant depression. The use of the stimulation in this current study is considered experimental. The purpose of this research study is to compare the effects of TMS at two different brain regions. This information will h…	Percent Change in Depression Severity of TMS at fMRI-guided Brain Target vs Standard Brain Target, We used the Montgomery-Asberg Depression Rating Scale (MADRS) to measure depression severity after TMS at fMRI-guided brain target vs standard brain target. The MADRS is clinician-rated and consists of 10 items; each item is rated on a 0-6 scale, resulting in a maximum total score of 60 points. High…				NCT03114891			accelerated tms to a novel brain target in mdd and ptsd	post traumatic stress disorder|major depressive disorder	this is a clinical trial designed to evaluate novel transcranial magnetic stimulation (tms) methods for treating depression/ptsd. tms is an fda-approved procedure for treatment-resistant depression. the use of the stimulation in this current study is considered experimental. the purpose of this research study is to compare the effects of tms at two different brain regions. this information will h…	interventional	device: transcranial magnetic stimulation (tms)|behavioral: task|procedure: fmri-guided tms target		accelerated tms to a novel brain target in mdd and ptsd | device: transcranial magnetic stimulation (tms)|behavioral: task|procedure: fmri-guided tms target | this is a clinical trial designed to evaluate novel transcranial magnetic stimulation (tms) methods for treating depression/ptsd. tms is an fda-approved procedure for treatment-resistant depression. the use of the stimulation in this curren…	digital-combined	tms ; app; ect; itbs; transcranial magnetic	high	device: tms ,transcranial magnetic,itbs,ect; digital:app	Accelerated TMS to a Novel Brain Target in MDD and PTSD | Post Traumatic Stress Disorder|Major Depressive Disorder | This is a Clinical Trial designed to evaluate novel transcranial magnetic stimulation (TMS) methods for treating depression/PTSD. TMS is an FDA-approved procedure for treatment-resistant depression. The use of the stimulation in this current study is considered experimental. The pu…	explicit	treatment-resistant; resistant depression	MADRS	yes
NCT03152409	NCT:NCT03152409	Salicylic Augmentation in Depression	Depression|Depressive Disorder|Major Depressive Disorder|Treatment Resistant Depression	DRUG: Aspirin 325mg|DRUG: Placebo Oral Tablet	PHASE2	TERMINATED	32	INTERVENTIONAL	2018-11-15	2021-02-16	Jessica Harder	Brigham and Women's Hospital, Boston, Massachusetts, 02115, United States	The investigators are doing this research study to find out if using aspirin along with antidepressant treatment can lessen symptoms of depression. This study also aims to find out if some people improve more from taking aspirin than others. The investigators also want to see if it is possible to predict which participants will do better based on a blood test. Aspirin is approved by the U.S. Food…	Change in Hamilton Depression Scale Score, Change in HDRS score in the treatment versus control groups., 8 weeks	Response of Inflammatory Biomarkers, Response of inflammatory biomarkers in treatment responders versus treatment non-responders at 8 weeks., 2 years|Biomarker Association With Antidepressant Response, Ability to observe the degree of biomarker association with antidepressant response., 2 years			NCT03152409			salicylic augmentation in depression	depression|depressive disorder|major depressive disorder|treatment resistant depression	the investigators are doing this research study to find out if using aspirin along with antidepressant treatment can lessen symptoms of depression. this study also aims to find out if some people improve more from taking aspirin than others. the investigators also want to see if it is possible to predict which participants will do better based on a blood test. aspirin is approved by the u.s. food…	interventional	drug: aspirin 325mg|drug: placebo oral tablet		salicylic augmentation in depression | drug: aspirin 325mg|drug: placebo oral tablet | the investigators are doing this research study to find out if using aspirin along with antidepressant treatment can lessen symptoms of depression. this study also aims to find out if some people improve more from taking aspirin than others. the investigators also want to see if it is possible to predict which …	digital-combined	antidepressant; app; augmentation	high	pharma:antidepressant,augmentation; digital:app	Salicylic Augmentation in Depression | Depression|Depressive Disorder|Major Depressive Disorder|Treatment Resistant Depression | The investigators are doing this research study to find out if using aspirin along with antidepressant treatment can lessen symptoms of depression. This study also aims to find out if some people improve more from taking aspirin than others. The investigators also want …	explicit	treatment-resistant; resistant depression	HDRS/HAMD	yes
NCT03191058	NCT:NCT03191058	Confirmatory Efficacy and Safety Trial of Magnetic Seizure Therapy for Depression	Depression|Unipolar Depression|Treatment Resistant Depression	DEVICE: Magnetic Seizure Therapy|DEVICE: Electroconvulsive Therapy		COMPLETED	219	INTERVENTIONAL	2018-06-26	2024-11-22	University of Texas Southwestern Medical Center	University of California San Diego, San Diego, California, 92127, United States|University of Texas Southwestern Medical Center, Dallas, Texas, 75390-9127, United States|Temerty Centre for Therapeutic Brain Intervention, Centre for Addiction and Mental Health, Toronto, Ontario, M6J 1H4, Canada	This trial aims to assess the efficacy and tolerability of Magnetic Seizure Therapy (MST) as an alternative to electroconvulsive therapy (ECT) for depression. Even with multiple medication trials, 30 - 40% of patients will experience a pharmacologically resistant form of illness. The ineffectiveness of current treatments for major depressive disorder (MDD) coupled with the economic burden associa…	Improvement in symptom severity of depression as measured by the Hamilton Rating Scale for Depression - 24 (HRSD-24), Hamilton Rating Scale for Depression (24-item version): * This scale is used to quantify the severity of symptoms of depression * Scale range: 0-76 (total score) * Lower scores indicate lower severity of depressive symptoms (i.e., better outcome) * Higher scores indicate higher se…	Improvement in symptom severity of Suicidal Ideation as measured by the Scale for Suicidal Ideation (SSI), Scale for Suicidal Ideation: * This scale is used to assess the presence or absence of suicidal ideation and the degree of severity of suicidal ideas * Scale range: 0 - 38 (total score) * Lower scores indicate lower severity of suicidal ideation (i.e., better outcome) * Higher scores indicat…			NCT03191058			confirmatory efficacy and safety trial of magnetic seizure therapy for depression	depression|unipolar depression|treatment resistant depression	this trial aims to assess the efficacy and tolerability of magnetic seizure therapy (mst) as an alternative to electroconvulsive therapy (ect) for depression. even with multiple medication trials, 30 - 40% of patients will experience a pharmacologically resistant form of illness. the ineffectiveness of current treatments for major depressive disorder (mdd) coupled with the economic burden associa…	interventional	device: magnetic seizure therapy|device: electroconvulsive therapy		confirmatory efficacy and safety trial of magnetic seizure therapy for depression | device: magnetic seizure therapy|device: electroconvulsive therapy | this trial aims to assess the efficacy and tolerability of magnetic seizure therapy (mst) as an alternative to electroconvulsive therapy (ect) for depression. even with multiple medication trials, 30 - 40% of patients will experience a pharmacolo…	device	ect; electroconvulsive; magnetic seizure therapy; mst	high	device:ect,electroconvulsive,mst,magnetic seizure therapy	Confirmatory Efficacy and Safety Trial of Magnetic Seizure Therapy for Depression | Depression|Unipolar Depression|Treatment Resistant Depression | This trial aims to assess the efficacy and tolerability of Magnetic Seizure Therapy (MST) as an alternative to electroconvulsive therapy (ECT) for depression. Even with multiple medication trials, 30 - 40% of patients will experience a pharmacological…	explicit	treatment-resistant; resistant depression	HDRS/HAMD	yes
NCT03240692	NCT:NCT03240692	Stanford Accelerated Intelligent Neuromodulation Therapy for Treatment-Resistant Depression: OL Cohort	Treatment Resistant Depression	DEVICE: Accelerated theta-burst stimulation treatment		COMPLETED	23	INTERVENTIONAL	2017-05-01	2020-03-03	Stanford University	Nolan Williams, MD, Palo Alto, California, 94305, United States	This study evaluates an accelerated schedule of theta-burst stimulation using a transcranial magnetic stimulation device for treatment-resistant depression. In this open label study, all participants will receive accelerated theta-burst stimulation.	Percent Change in the Montgomery Asberg Depression Rating Scale (MADRS) Score From Pre-treatment to 1-month, A ten item diagnostic questionnaire used to measure the severity of depressive symptoms in patients with mood disorders. Scale range - 0 to 60 with higher score indicative of greater depressive symptomology., Pre-treatment and 1-month post treatment.	Percent Change in the Columbia Suicide Severity Rating Scale (C-SSRS), A suicidal ideation rating scale created by researchers at Columbia University. The score was calculated by summing the answers to 5 questions. Score range - 0 to 5. Higher score indicate higher suicidal ideation., Pre-treatment to immediately post-treatment (on day 5) and 4 weeks post-treatment|Percent Change in the Hamilton …			NCT03240692			stanford accelerated intelligent neuromodulation therapy for treatment-resistant depression: ol cohort	treatment resistant depression	this study evaluates an accelerated schedule of theta-burst stimulation using a transcranial magnetic stimulation device for treatment-resistant depression. in this open label study, all participants will receive accelerated theta-burst stimulation.	interventional	device: accelerated theta-burst stimulation treatment		stanford accelerated intelligent neuromodulation therapy for treatment-resistant depression: ol cohort | device: accelerated theta-burst stimulation treatment | this study evaluates an accelerated schedule of theta-burst stimulation using a transcranial magnetic stimulation device for treatment-resistant depression. in this open label study, all participants will receive accelerated theta-burst s…	digital-combined	ar ; ect; transcranial magnetic	high	device:transcranial magnetic,ect; digital:ar	Stanford Accelerated Intelligent Neuromodulation Therapy for Treatment-Resistant Depression: OL Cohort | Treatment Resistant Depression | This study evaluates an accelerated schedule of theta-burst stimulation using a transcranial magnetic stimulation device for treatment-resistant depression. In this open label study, all participants will receive accelerated theta-burst stimulation.	explicit	treatment-resistant; resistant depression	MADRS	yes
NCT03254017	NCT:NCT03254017	Remotely Programmed Deep Brain Stimulation of the Bilateral Habenula for Treatment- Resistant Major Depression: An Open Label Pilot Trial	Treatment Resistant Major Depressive Disorder	PROCEDURE: Bilateral surgical implantation of DBS system to Habeluna|OTHER: Follow-up Period		TERMINATED	2	INTERVENTIONAL	2017-07-24	2019-08-30	Ruijin Hospital	Shanghai Ruijin Hospital Functional Neurosurgery, Shanghai, Shanghai Municipality, 200025, China|Shanghai Ruijin Hospital Functional Neurosurgery, Shanghai, Shanghai Municipality, China	The habenula(Hb) is an epithalamic structure located at the center of the dorsal diencephalic conduction system, a pathway involved in linking forebrain to midbrain regions. An increasing number of studies indicates that that overactivity in the lateral habeluna(LHb) is present during depressed states, where it could drive the changes in midbrain activity linked to depression. Deep brain stimulat…	Change in the Montgomery-Asberg Depression Rating Scale, Baseline (preoperative),Biweekly after onset of the DBS system,3 months,6 months, 9 months, 12 months|Change in the Hamilton Depression Scale, Baseline（preoperative）,3 months, 6 months,9 months, 12months	Change in the Hamilton Anxiety Scale, Baseline（preoperative）,3 months, 6 months,9 months, 12months|Change in the Quality of Life Assessment (SF-36), Baseline（preoperative）,3 months, 6 months,9 months, 12 months|Neuropsychological measures(Scores of cogstate battery), Baseline（preoperative）,6 months,12 months|Change in the Hamilton Anxiety Scale, Baseline（preoperative）,3 months, 6 months,9 months,…			NCT03254017			remotely programmed deep brain stimulation of the bilateral habenula for treatment- resistant major depression: an open label pilot trial	treatment resistant major depressive disorder	the habenula(hb) is an epithalamic structure located at the center of the dorsal diencephalic conduction system, a pathway involved in linking forebrain to midbrain regions. an increasing number of studies indicates that that overactivity in the lateral habeluna(lhb) is present during depressed states, where it could drive the changes in midbrain activity linked to depression. deep brain stimulat…	interventional	procedure: bilateral surgical implantation of dbs system to habeluna|other: follow-up period		remotely programmed deep brain stimulation of the bilateral habenula for treatment- resistant major depression: an open label pilot trial | procedure: bilateral surgical implantation of dbs system to habeluna|other: follow-up period | the habenula(hb) is an epithalamic structure located at the center of the dorsal diencephalic conduction system, a pathway involved in linking forebrain to midbrain…	device	ces ; dbs; deep brain stimulation; ect	high	device:dbs,deep brain stimulation,ect,ces	Remotely Programmed Deep Brain Stimulation of the Bilateral Habenula for Treatment- Resistant Major Depression: An Open Label Pilot Trial | Treatment Resistant Major Depressive Disorder | The habenula(Hb) is an epithalamic structure located at the center of the dorsal diencephalic conduction system, a pathway involved in linking forebrain to midbrain regions. An increasing number of studies indic…	explicit	treatment-resistant; TRD	MADRS	yes
NCT03257397	NCT:NCT03257397	TBS in Major Depression	Treatment Resistant Depression	DEVICE: theta-burst stimulation (TBS) using a MagPro X1000|DEVICE: theta-burst stimulation (TBS) using a MagPro X1000		UNKNOWN	80	INTERVENTIONAL	2017-08-01	2020-12-31	Rupert Lanzenberger	Department of Psychiatry and Psychotherapy, Medical University of Vienna, Vienna, 1090, Austria	Background Major depression is associated with morbidity and increased mortality. Along with the psychological strain depression represents a high socioeconomic burden costing Europe more than €113 billion/year. About one third of patients do not respond to appropriate therapy. Theta-burst stimulation (TBS), a form of transcranial magnetic stimulation is an emerging treatment for patients for who…	HAMD, Hamilton depression rating scale, <1 month|BDI-II, Beck Depression Inventory, <1 month	Regional white matter microstructure using DWI, White matter microstructure will be investigated using diffusion tensor imaging and analyzed using tract-based spatial statistics and tractography, <1 month|Regional grey matter volume and using MRI, Regional grey matter volume will be investigated using voxel-based morphometry, <1 month			NCT03257397			tbs in major depression	treatment resistant depression	background major depression is associated with morbidity and increased mortality. along with the psychological strain depression represents a high socioeconomic burden costing europe more than €113 billion/year. about one third of patients do not respond to appropriate therapy. theta-burst stimulation (tbs), a form of transcranial magnetic stimulation is an emerging treatment for patients for who…	interventional	device: theta-burst stimulation (tbs) using a magpro x1000|device: theta-burst stimulation (tbs) using a magpro x1000		tbs in major depression | device: theta-burst stimulation (tbs) using a magpro x1000|device: theta-burst stimulation (tbs) using a magpro x1000 | background major depression is associated with morbidity and increased mortality. along with the psychological strain depression represents a high socioeconomic burden costing europe more than €113 billion/year. about one third of patients do not respon…	digital-combined	antidepressant; app; ar ; ces ; ect; itbs; transcranial magnetic	high	device:transcranial magnetic,itbs,ect,ces ; pharma:antidepressant; digital:app,ar	TBS in Major Depression | Treatment Resistant Depression | Background Major depression is associated with morbidity and increased mortality. Along with the psychological strain depression represents a high socioeconomic burden costing Europe more than €113 billion/year. About one third of patients do not respond to appropriate therapy. Theta-burst stimulation (TBS), a form of transcranial magneti…	explicit	treatment-resistant; TRD; resistant depression	HDRS/HAMD	yes
NCT03283670	NCT:NCT03283670	Inhaled Nitrous Oxide for Treatment-Resistant Depression: Optimizing Dosing Strategies	Depressive Disorder, Major|Depressive Disorder, Treatment-Resistant	DRUG: Nitrous Oxide 25%|DRUG: Nitrous Oxide 50%|DRUG: Placebo Gas	PHASE2	COMPLETED	24	INTERVENTIONAL	2016-11-22	2020-02-18	Washington University School of Medicine	Washington University School of Medicine, St Louis, Missouri, 63110, United States	The purpose of the study aims to determine whether different concentrations of nitrous oxide (N2O) have different antidepressant effects for adults with treatment-resistant major depression.	Change in Depression Symptoms Measured by the Hamilton Depression Rating Scale- 21 Items, Change in depression symptoms measured by the Hamilton Depression Rating Scale- 21 items. The HAMD-21 is designed to rate the severity of depression in patients. Although it contains 21 areas, calculate the patient's score as the total score on the first 17 answers. Scale: 0=absent, 4=worst level possible) t…				NCT03283670			inhaled nitrous oxide for treatment-resistant depression: optimizing dosing strategies	depressive disorder, major|depressive disorder, treatment-resistant	the purpose of the study aims to determine whether different concentrations of nitrous oxide (n2o) have different antidepressant effects for adults with treatment-resistant major depression.	interventional	drug: nitrous oxide 25%|drug: nitrous oxide 50%|drug: placebo gas		inhaled nitrous oxide for treatment-resistant depression: optimizing dosing strategies | drug: nitrous oxide 25%|drug: nitrous oxide 50%|drug: placebo gas | the purpose of the study aims to determine whether different concentrations of nitrous oxide (n2o) have different antidepressant effects for adults with treatment-resistant major depression. | change in depression symptoms measured by the ham…	digital-combined	antidepressant; app; ect	moderate	device:ect; pharma:antidepressant; digital:app	Inhaled Nitrous Oxide for Treatment-Resistant Depression: Optimizing Dosing Strategies | Depressive Disorder, Major|Depressive Disorder, Treatment-Resistant | The purpose of the study aims to determine whether different concentrations of nitrous oxide (N2O) have different antidepressant effects for adults with treatment-resistant major depression.	explicit	treatment-resistant; resistant depression	HDRS/HAMD	yes
NCT03288675	NCT:NCT03288675	Stepped Care AiTBS 2 Depression Study (Ghent)	Depressive Disorder, Major|Treatment Resistant Depression|Melancholia	DEVICE: aiTBS|BEHAVIORAL: CCT|DRUG: SSRI		COMPLETED	68	INTERVENTIONAL	2017-10-05	2023-12-31	University Hospital, Ghent	University Hospital Ghent, Ghent, East-Flanders, 9000, Belgium	Antidepressant-free unipolar melancholic depressed patients (at least stage 2 treatment-resistant) will be selected by a certified psychiatrist, who will administer (semi-)structured clinical interviews. Because concomitant antidepressant treatment can confound outcome results, all patients will go through a medication washout before entering the study and they will be free from any antidepressan…	Changes in depression severity - clinician-rated, 17-item Hamilton Rating Scale for Depression (HRSD), Intake, baseline (D0), 3 days after aiTBS or sham (+/-D7), 10 days after aiTBS or sham (+/-D14), [for the sham group 3 days (+/-D21) and 10 days after active aiTBS (+/-D28)], after CCT (+/-D42; for the sham group +/-D56), 3 & 6 months follow-up	Changes in depression severity - self-report, Beck Depression Inventory (BDI-II), Intake, baseline (D0), 3 days after aiTBS or sham (+/-D7), 10 days after aiTBS or sham (+/-D14), [for the sham group 3 days (+/-D21) and 10 days after active aiTBS (+/-D28)], after CCT (+/-D42; for the sham group +/-D56), 3 & 6 months follow-up|Changes in suicidal thoughts - clinician-rated, Scale for suicidal ideat…			NCT03288675			stepped care aitbs 2 depression study (ghent)	depressive disorder, major|treatment resistant depression|melancholia	antidepressant-free unipolar melancholic depressed patients (at least stage 2 treatment-resistant) will be selected by a certified psychiatrist, who will administer (semi-)structured clinical interviews. because concomitant antidepressant treatment can confound outcome results, all patients will go through a medication washout before entering the study and they will be free from any antidepressan…	interventional	device: aitbs|behavioral: cct|drug: ssri		stepped care aitbs 2 depression study (ghent) | device: aitbs|behavioral: cct|drug: ssri | antidepressant-free unipolar melancholic depressed patients (at least stage 2 treatment-resistant) will be selected by a certified psychiatrist, who will administer (semi-)structured clinical interviews. because concomitant antidepressant treatment can confound outcome results, all patients will go through …	digital-combined	antidepressant; app; ar ; ces ; ect; itbs; mood stabilizer; sms; ssri; theta burst	high	device:theta burst,itbs,ect,ces ; pharma:ssri,antidepressant,mood stabilizer; digital:app,ar ,sms	Stepped Care AiTBS 2 Depression Study (Ghent) | Depressive Disorder, Major|Treatment Resistant Depression|Melancholia | Antidepressant-free unipolar melancholic depressed patients (at least stage 2 treatment-resistant) will be selected by a certified psychiatrist, who will administer (semi-)structured clinical interviews. Because concomitant antidepressant treatment can confound outcome results, …	explicit	treatment-resistant; resistant depression	HDRS/HAMD	yes
NCT03347487	NCT:NCT03347487	DBS of the Habenula for Treatment- Resistant Major Depression	Treatment Resistant Major Depression Disorder	PROCEDURE: Deep brain stimuation system implantation		TERMINATED	7	INTERVENTIONAL	2017-11-13	2021-05-30	Ruijin Hospital	Shanghai Ruijin Hospital Functional Neurosurgery, Shanghai, Shanghai Municipality, 200025, China	The habenula(Hb) is an epithalamic structure located at the center of the dorsal diencephalic conduction system, a pathway involved in linking forebrain to midbrain regions. An increasing number of studies indicates that overactivity in the lateral habeluna(LHb) is present during depressed states, where it could drive the changes in midbrain activity linked to depression. Deep brain stimulation(D…	changes in the Hamilton Depression Scale(HAMD-17) score from baseline to 9 months, The score of the scale ranges from 0 to 50., Baseline (preoperative),one month, 3 months, 6 months, 9 months|changes in the Montgomery-Asberg Depression Rating Scale from baseline to 9 months, The score of the scale ranges from 0 to 60., Baseline (preoperative),one month, 3 months, 6 months, 9 months	changes in the brain activity, Baseline (preoperative),one month, 9 months|Side Effects, Baseline (preoperative),one month, 3 months, 6 months, 9 months|Young Mania Rating Scale (YMRS), YMRS is an eleven-item multiple choice diagnostic questionnaire which psychiatrists use to measure the severity of manic episodes. The score of the scale ranges from 0 to 60. Higher score means more severity of ma…			NCT03347487			dbs of the habenula for treatment- resistant major depression	treatment resistant major depression disorder	the habenula(hb) is an epithalamic structure located at the center of the dorsal diencephalic conduction system, a pathway involved in linking forebrain to midbrain regions. an increasing number of studies indicates that overactivity in the lateral habeluna(lhb) is present during depressed states, where it could drive the changes in midbrain activity linked to depression. deep brain stimulation(d…	interventional	procedure: deep brain stimuation system implantation		dbs of the habenula for treatment- resistant major depression | procedure: deep brain stimuation system implantation | the habenula(hb) is an epithalamic structure located at the center of the dorsal diencephalic conduction system, a pathway involved in linking forebrain to midbrain regions. an increasing number of studies indicates that overactivity in the lateral habeluna(lhb) is present during…	device	dbs; deep brain stimulation; ect	high	device:dbs,deep brain stimulation,ect	DBS of the Habenula for Treatment- Resistant Major Depression | Treatment Resistant Major Depression Disorder | The habenula(Hb) is an epithalamic structure located at the center of the dorsal diencephalic conduction system, a pathway involved in linking forebrain to midbrain regions. An increasing number of studies indicates that overactivity in the lateral habeluna(LHb) is present during depres…	explicit	treatment-resistant; TRD	both	yes
NCT03348761	NCT:NCT03348761	rTMS Response Trajectories in Depression	Depression	DEVICE: rTMS group		RECRUITING	70	INTERVENTIONAL	2015-08-04	2026-12	Chinese University of Hong Kong	Department of Psychiatry, CUHK, Hong Kong, 852, Hong Kong	Notwithstanding the cumulative evidence on the safety and efficacy of transcranial magnetic stimulation in depression care, the non-response rate to transcranial magnetic stimulation (TMS) amongst treatment-resistant depression has remained substantial despite the health care cost and time incurred. There remains a compelling clinical need to find valid biomarkers to inform personalized treatment…	Montgomery-Ashberg Depression Rating Scale, Questionnaire used to measure the severity of depressive symptoms and treatment response in patients with mood disorders consisting of 10 items. The score range is 0-60 and higher score indicates more severe depression., Percentage change baseline versus week 4|Montgomery-Ashberg Depression Rating Scale, Questionnaire used to measure the severity of dep…	Clinical Global Impression Scale, A 7-point scale that requires the clinician to rate the severity of the patient's illness at the time of assessment, relative to the clinician's past experience with patients who have the same diagnosis. Score of 2 indicates significant clinical response while score of 1 indicates clinical remission., Percentage change baseline versus week 4|Clinical Global Impre…			NCT03348761			rtms response trajectories in depression	depression	notwithstanding the cumulative evidence on the safety and efficacy of transcranial magnetic stimulation in depression care, the non-response rate to transcranial magnetic stimulation (tms) amongst treatment-resistant depression has remained substantial despite the health care cost and time incurred. there remains a compelling clinical need to find valid biomarkers to inform personalized treatment…	interventional	device: rtms group		rtms response trajectories in depression | device: rtms group | notwithstanding the cumulative evidence on the safety and efficacy of transcranial magnetic stimulation in depression care, the non-response rate to transcranial magnetic stimulation (tms) amongst treatment-resistant depression has remained substantial despite the health care cost and time incurred. there remains a compelling clinica…	device	tms ; ect; rtms; transcranial magnetic	high	device:rtms, tms ,transcranial magnetic,ect	rTMS Response Trajectories in Depression | Depression | Notwithstanding the cumulative evidence on the safety and efficacy of transcranial magnetic stimulation in depression care, the non-response rate to transcranial magnetic stimulation (TMS) amongst treatment-resistant depression has remained substantial despite the health care cost and time incurred. There remains a compelling clinical need t…	explicit	treatment-resistant; resistant depression; nonresponse/nonresponder	none	no
NCT03428828	NCT:NCT03428828	Neurofeedback for Treatment Resistant Depression	Treatment Resistant Depression	DEVICE: Amygdala Neurofeedback|DEVICE: Parietal Neurofeedback		RECRUITING	100	INTERVENTIONAL	2018-10-22	2026-03-31	Kymberly Young	University of Pittsburgh, Pittsburgh, Pennsylvania, 15261, United States	The purpose of this study is to determine the clinical efficacy of real-time functional magnetic resonance imaging neurofeedback (rtfMRI-nf) training to increase the amygdala's response to positive autobiographical memories in patients with depression who are considered treatment-resistant	Beck Depression Inventory (BDI-II), 12 weeks	Amygdala Activity, % signal change from initial baseline to final transfer run in amygdala activity during ftMRI-nf sessions, 8 weeks			NCT03428828			neurofeedback for treatment resistant depression	treatment resistant depression	the purpose of this study is to determine the clinical efficacy of real-time functional magnetic resonance imaging neurofeedback (rtfmri-nf) training to increase the amygdala's response to positive autobiographical memories in patients with depression who are considered treatment-resistant	interventional	device: amygdala neurofeedback|device: parietal neurofeedback		neurofeedback for treatment resistant depression | device: amygdala neurofeedback|device: parietal neurofeedback | the purpose of this study is to determine the clinical efficacy of real-time functional magnetic resonance imaging neurofeedback (rtfmri-nf) training to increase the amygdala's response to positive autobiographical memories in patients with depression who are considered treatment-res…	device	neurofeedback	moderate	device:neurofeedback	Neurofeedback for Treatment Resistant Depression | Treatment Resistant Depression | The purpose of this study is to determine the clinical efficacy of real-time functional magnetic resonance imaging neurofeedback (rtfMRI-nf) training to increase the amygdala's response to positive autobiographical memories in patients with depression who are considered treatment-resistant	explicit	treatment-resistant; resistant depression	none	no
NCT03435744	NCT:NCT03435744	Simvastatin as an Augmentation Treatment for Treatment Resistant Depression: Randomized Controlled Trial.	Treatment Resistant Depression|Major Depressive Disorder	DRUG: Simvastatin 20 mg|OTHER: Placebo Oral Tablet	PHASE3	COMPLETED	150	INTERVENTIONAL	2019-01-01	2021-06-30	Pakistan Institute of Living and Learning	Civil Hospital, Hyderābād, Pakistan|Civil Hospital, Karachi, 75500, Pakistan|Abbasi Shaheed Hospital, Karachi, Pakistan|Institute of Professional Psychology, Rawalpindi, Pakistan	In this double blind, randomized placebo controlled trial we aim to determine the efficacy of simvastatin as an add-on treatment for treatment resistant depression. We will recruit 150 people with treatment-resistant depression with the aim of determining whether the addition of simvastatin (20mg daily) to treatment as usual (TAU) for 12 weeks leads to an improvement in depressive symptom compare…	Montgomery-Asberg Depression Rating Scale (MADRS; Montgomery Asberg, 1979), The MADRS will be used as primary outcome measure in estimating depression severity, Week-2, Week-4, Week-8 and Week-12				NCT03435744			simvastatin as an augmentation treatment for treatment resistant depression: randomized controlled trial.	treatment resistant depression|major depressive disorder	in this double blind, randomized placebo controlled trial we aim to determine the efficacy of simvastatin as an add-on treatment for treatment resistant depression. we will recruit 150 people with treatment-resistant depression with the aim of determining whether the addition of simvastatin (20mg daily) to treatment as usual (tau) for 12 weeks leads to an improvement in depressive symptom compare…	interventional	drug: simvastatin 20 mg|other: placebo oral tablet		simvastatin as an augmentation treatment for treatment resistant depression: randomized controlled trial. | drug: simvastatin 20 mg|other: placebo oral tablet | in this double blind, randomized placebo controlled trial we aim to determine the efficacy of simvastatin as an add-on treatment for treatment resistant depression. we will recruit 150 people with treatment-resistant depression with the a…	pharma	augmentation	moderate	pharma:augmentation	Simvastatin as an Augmentation Treatment for Treatment Resistant Depression: Randomized Controlled Trial. | Treatment Resistant Depression|Major Depressive Disorder | In this double blind, randomized placebo controlled trial we aim to determine the efficacy of simvastatin as an add-on treatment for treatment resistant depression. We will recruit 150 people with treatment-resistant depression with…	explicit	treatment-resistant; resistant depression	MADRS	yes
NCT03437928	NCT:NCT03437928	DBS for Depression	Major Depressive Disorder	DEVICE: Directional Deep Brain Stimulation		RECRUITING	12	INTERVENTIONAL	2019-08-20	2026-08-19	Baylor College of Medicine	University of Texas Southwestern, Dallas, Texas, 75390, United States|Baylor College of Medicine, Houston, Texas, 77030, United States	The goal of the study is to address the unmet need of TRD patients by identifying brain networks critical for treating depression and to use next generation precision DBS with steering capability to engage these targeted networks. The study's goal will be achieved through 3 specific aims: 1. Demonstrate device capability to selectively and predictably engage distinct brain networks 2. Delineate d…	Changes in depressive symptoms, Response will be defined as 50% decrease in Montgomery-Asberg Depression Rating Scale (MADRS) from baseline. The range is from 0 to 60 and a score higher than 20 indicates moderate to severe depression., 54 to 60 months				NCT03437928			dbs for depression	major depressive disorder	the goal of the study is to address the unmet need of trd patients by identifying brain networks critical for treating depression and to use next generation precision dbs with steering capability to engage these targeted networks. the study's goal will be achieved through 3 specific aims: 1. demonstrate device capability to selectively and predictably engage distinct brain networks 2. delineate d…	interventional	device: directional deep brain stimulation		dbs for depression | device: directional deep brain stimulation | the goal of the study is to address the unmet need of trd patients by identifying brain networks critical for treating depression and to use next generation precision dbs with steering capability to engage these targeted networks. the study's goal will be achieved through 3 specific aims: 1. demonstrate device capability to selecti…	device	dbs; deep brain stimulation; ect	high	device:dbs,deep brain stimulation,ect	DBS for Depression | Major Depressive Disorder | The goal of the study is to address the unmet need of TRD patients by identifying brain networks critical for treating depression and to use next generation precision DBS with steering capability to engage these targeted networks. The study's goal will be achieved through 3 specific aims: 1. Demonstrate device capability to selectively and predicta…	explicit	TRD	MADRS	yes
NCT03515733	NCT:NCT03515733	PF-04995274 and Emotional Processing in Treatment Resistant Depression	Depression, Unipolar|Treatment Resistant Depression	DRUG: PF-04995274|DRUG: Placebo Oral Tablet	PHASE1	COMPLETED	54	INTERVENTIONAL	2018-05-31	2022-07-26	University of Oxford	University of Oxford, Oxford, Oxfordshire, OX3 7JX, United Kingdom	This study will test whether seven days adjunctive administration of a serotonin receptor subtype 4 (5HT4) agonist called PF-04995274 has positive effects on emotional processing and non-emotional cognition in medicated, treatment-resistant depressed patients compared to placebo.	Facial Expression Recognition Task (FERT), Facial expressions of basic emotions (happiness, fear, anger, disgust, sadness, surprise) are displayed on the screen and participants are asked to correctly classify them. Each emotion is presented at different intensity levels. Responses are made via a button-press and accuracy and reaction time are recorded., Completed on Day 7|Auditory Verbal Learnin…	Emotional Memory Task, Recall and recognition of affective words displayed earlier in the testing session is tested, Completed on Day 7|Probabilistic Instrumental Learning Task (PILT), Participants have to learn which shapes are associated with wins and losses and sensitivity to reward is assessed., Completed on Day 7			NCT03515733			pf-04995274 and emotional processing in treatment resistant depression	depression, unipolar|treatment resistant depression	this study will test whether seven days adjunctive administration of a serotonin receptor subtype 4 (5ht4) agonist called pf-04995274 has positive effects on emotional processing and non-emotional cognition in medicated, treatment-resistant depressed patients compared to placebo.	interventional	drug: pf-04995274|drug: placebo oral tablet		pf-04995274 and emotional processing in treatment resistant depression | drug: pf-04995274|drug: placebo oral tablet | this study will test whether seven days adjunctive administration of a serotonin receptor subtype 4 (5ht4) agonist called pf-04995274 has positive effects on emotional processing and non-emotional cognition in medicated, treatment-resistant depressed patients compared to placebo.…	digital-combined	adjunctive; app; ect; t4	high	device:ect; pharma:adjunctive,t4; digital:app	PF-04995274 and Emotional Processing in Treatment Resistant Depression | Depression, Unipolar|Treatment Resistant Depression | This study will test whether seven days adjunctive administration of a serotonin receptor subtype 4 (5HT4) agonist called PF-04995274 has positive effects on emotional processing and non-emotional cognition in medicated, treatment-resistant depressed patients compared to …	explicit	treatment-resistant; resistant depression	none	no
NCT03626181	NCT:NCT03626181	Biomarkers of Theta Burst Stimulation in Major Depressive Disorder	Depressive Disorder, Treatment-Resistant	DEVICE: Theta Burst Stimulation ( Transcranial Magnetic Stimulation)		UNKNOWN	30	INTERVENTIONAL	2018-07-06	2019-07-01	University of Calgary	University of Calgary, Calgary, Alberta, T2N 4Z6, Canada	This study investigates the brain-based biomarkers of treatment response to accelerated theta burst stimulation (aTBS) in patients with Major Depressive Disorder resistant to pharmacological treatment(MDD) in an open label design.	Hamilton Depression Rating Scale, Clinician administered questionnaire to asses clinical improvement and classify response and remission, Change from baseline at 5 days of TBS treatment	1. Montgomery-Åsberg Depression Rating Scale (MADRS), A ten item clinician administered questionnaire to measure the severity of depressive symptoms on a 0 to 6 severity scale with higher scores indicating more severe depressive symptoms. Cut-off points include: 0 to 6 - symptom absent, 7 to 19 - mild depression, 30 to 34 - moderate, 35 to 60 - severe depression., Change from baseline at 5 days o…			NCT03626181			biomarkers of theta burst stimulation in major depressive disorder	depressive disorder, treatment-resistant	this study investigates the brain-based biomarkers of treatment response to accelerated theta burst stimulation (atbs) in patients with major depressive disorder resistant to pharmacological treatment(mdd) in an open label design.	interventional	device: theta burst stimulation ( transcranial magnetic stimulation)		biomarkers of theta burst stimulation in major depressive disorder | device: theta burst stimulation ( transcranial magnetic stimulation) | this study investigates the brain-based biomarkers of treatment response to accelerated theta burst stimulation (atbs) in patients with major depressive disorder resistant to pharmacological treatment(mdd) in an open label design. | hamilton depression rating…	device	ect; theta burst; transcranial magnetic	high	device:transcranial magnetic,theta burst,ect	Biomarkers of Theta Burst Stimulation in Major Depressive Disorder | Depressive Disorder, Treatment-Resistant | This study investigates the brain-based biomarkers of treatment response to accelerated theta burst stimulation (aTBS) in patients with Major Depressive Disorder resistant to pharmacological treatment(MDD) in an open label design.	explicit	treatment-resistant	HDRS/HAMD	yes
NCT03642522	NCT:NCT03642522	Investigating Predictors of Treatment Response in Treatment-Resistant Depression (TRD) With Interleaved TMS/fMRI	Major Depressive Disorder|Depression	DEVICE: repetitive transcranial magnetic stimulation		COMPLETED	72	INTERVENTIONAL	2018-11-01	2020-08-01	University of British Columbia	Non-Invasive Neurostimulation Therapies lab, University of British Columbia, Vancouver, British Columbia, V6T2A1, Canada	The purpose of this trial is identify biomarkers of response to repetitive transcranial magnetic stimulation (rTMS) in individuals with first episode or treatment resistant depression. These biomarkers include simultaneous TMS-fMRI (functional magnetic resonance imaging), a blood smear, cognitive and behavioural assessments, questionnaires, and neurophysiology.	Inventory of Depressive Symptomatology (IDS-30), The inventory of depressive symptomatology is a clinician-rated depression scale. Outcome will be total score. Minimum score is 0 and maximum score is 84. Higher scores indicate worse severity., 4 weeks	Quick Inventory of Depressive Symptomatology (QIDS-SR), The quick inventory of depressive symptomatology is self-rated depression scale. Outcome will be total score. Minimum score is 0 and maximum score is 27. Higher scores indicate worse severity., 4 weeks			NCT03642522			investigating predictors of treatment response in treatment-resistant depression (trd) with interleaved tms/fmri	major depressive disorder|depression	the purpose of this trial is identify biomarkers of response to repetitive transcranial magnetic stimulation (rtms) in individuals with first episode or treatment resistant depression. these biomarkers include simultaneous tms-fmri (functional magnetic resonance imaging), a blood smear, cognitive and behavioural assessments, questionnaires, and neurophysiology.	interventional	device: repetitive transcranial magnetic stimulation		investigating predictors of treatment response in treatment-resistant depression (trd) with interleaved tms/fmri | device: repetitive transcranial magnetic stimulation | the purpose of this trial is identify biomarkers of response to repetitive transcranial magnetic stimulation (rtms) in individuals with first episode or treatment resistant depression. these biomarkers include simultaneous tms-fm…	device	rtms; transcranial magnetic	high	device:rtms,transcranial magnetic	Investigating Predictors of Treatment Response in Treatment-Resistant Depression (TRD) With Interleaved TMS/fMRI | Major Depressive Disorder|Depression | The purpose of this trial is identify biomarkers of response to repetitive transcranial magnetic stimulation (rTMS) in individuals with first episode or treatment resistant depression. These biomarkers include simultaneous TMS-fMRI (functional m…	explicit	treatment-resistant; TRD; resistant depression	none	no
NCT03653858	NCT:NCT03653858	Efficacy Study of Deep Brain Stimulation in Patients With Treatment Resistant Major Depression	Treatment-resistant Depression	DEVICE: Vercise GEVIA deep brain stimulation (DBS) system		UNKNOWN	47	INTERVENTIONAL	2018-09-03	2025-06-02	University Hospital Freiburg	Université Grenoble Alpes, Grenoble, 38043, France|University Hospital Freiburg, Freiburg im Breisgau, Baden-Wurttemberg, 79106, Germany	The primary objective of this multicenter, randomized, sham-controlled, double blind (patient and observer blinded) clinical trial is to assess the antidepressant effect of Deep Brain Stimulation (DBS) in patients with treatment resistant major depression using the Boston Scientific implantable Vercise™ GEVIA™ DBS system compared to sham.	Montgomery-Asberg Depression Rating Scale (MADRS) total score, Primary outcome (Efficacy). MADRS is an established instrument to rate symptoms of depression. The questionnaire includes questions on the following symptoms 1. Apparent sadness 2. Reported sadness 3. Inner tension 4. Reduced sleep 5. Reduced appetite 6. Concentration difficulties 7. Lassitude 8. Inability to feel 9. Pessimistic thoug…	Hamilton Depression Rating Scale (HDRS-28) total score, HDRS is an established instrument to rate symptoms of depression. Different versions exist, using between 17 and 29 items. In this study, the 28-item version (HDRS-28) is used. The patient is rated by a clinician, items are scored either on a 3-point or 5-point Likert-type scale. Single item scores are summed up to yield a total score. The t…			NCT03653858			efficacy study of deep brain stimulation in patients with treatment resistant major depression	treatment-resistant depression	the primary objective of this multicenter, randomized, sham-controlled, double blind (patient and observer blinded) clinical trial is to assess the antidepressant effect of deep brain stimulation (dbs) in patients with treatment resistant major depression using the boston scientific implantable vercise™ gevia™ dbs system compared to sham.	interventional	device: vercise gevia deep brain stimulation (dbs) system		efficacy study of deep brain stimulation in patients with treatment resistant major depression | device: vercise gevia deep brain stimulation (dbs) system | the primary objective of this multicenter, randomized, sham-controlled, double blind (patient and observer blinded) clinical trial is to assess the antidepressant effect of deep brain stimulation (dbs) in patients with treatment resistant maj…	digital-combined	antidepressant; app; augmentation; dbs; deep brain stimulation; ect; ipt; mst	high	device:dbs,deep brain stimulation,ect,mst; pharma:antidepressant,augmentation; digital:app; psychotherapy:ipt	Efficacy Study of Deep Brain Stimulation in Patients With Treatment Resistant Major Depression | Treatment-resistant Depression | The primary objective of this multicenter, randomized, sham-controlled, double blind (patient and observer blinded) clinical trial is to assess the antidepressant effect of Deep Brain Stimulation (DBS) in patients with treatment resistant major depression using the Bos…	explicit	treatment-resistant; resistant depression	MADRS	yes
NCT03701724	NCT:NCT03701724	Cost-utility Analysis of Maintenance rTMS for Treatment-resistant Depression	Treatment-resistant Depression	DEVICE: Systematic maintenance rTMS|DEVICE: rTMS course in case of relapse|DEVICE: sham rTMS		UNKNOWN	119	INTERVENTIONAL	2018-11-05	2023-12-30	Nantes University Hospital	CHU d'Angers, Angers, 49100, France|CHRU de Besançon, Besançon, 25000, France|CH le Vinatier Lyon, Bron, France|CHU de Caen, Caen, France|CHU de Clermont-Ferrand, Clermont-Ferrand, France|CHU de Dijon, Dijon, France|Clinique de Vontes, Esvre-sur-Indre, France|EPSM de Lille, Lille, France|CH Esquirol - Limoges, Limoges, France|CHU de Montpellier, Montpellier, France|Nantes University Hospital, Nan…	Treatment resistant depression (TRD) is a frequent, debilitating condition mostly treated by antidepressants. Repeated magnetic transcranial stimulation (rTMS) has proven adjuvant efficacy in TRD in the acute phase of treatment with a very good tolerance and acceptability. Maintenance rTMS (mTMS) is a strategy consisting in adding regular single TMS sessions after response to an acute course in o…	Cost-utility ratio, according to collective perspective of rTMS use in TRD compared to conventional therapeutic approaches without active rTMS., The utility will be measured by : Quality Adjusted Life Year (QALYs) as estimated from responses to the Euroqol-5 Dimensions (EQ-5D) health-related quality of life questionnaire. The questionnaire focuses on 5 dimensions: mobility, personal autonomy, cur…	Cost-utility ratio, according to collective perspective of rTMS use in TRD compared to conventional therapeutic approaches without active rTMS., Quality Adjusted Life Year (QALYs) as estimated from responses to the Euroqol-5 Dimensions (EQ-5D) health-related quality of life questionnaire The costs will be measured by the additional of the following costs: Drugs dispensing via Health insurance dat…			NCT03701724			cost-utility analysis of maintenance rtms for treatment-resistant depression	treatment-resistant depression	treatment resistant depression (trd) is a frequent, debilitating condition mostly treated by antidepressants. repeated magnetic transcranial stimulation (rtms) has proven adjuvant efficacy in trd in the acute phase of treatment with a very good tolerance and acceptability. maintenance rtms (mtms) is a strategy consisting in adding regular single tms sessions after response to an acute course in o…	interventional	device: systematic maintenance rtms|device: rtms course in case of relapse|device: sham rtms		cost-utility analysis of maintenance rtms for treatment-resistant depression | device: systematic maintenance rtms|device: rtms course in case of relapse|device: sham rtms | treatment resistant depression (trd) is a frequent, debilitating condition mostly treated by antidepressants. repeated magnetic transcranial stimulation (rtms) has proven adjuvant efficacy in trd in the acute phase of treatme…	digital-combined	tms ; act ; antidepressant; app; ar ; ect; ipt; rtms	high	device:rtms, tms ,ect; pharma:antidepressant; digital:app,ar ; psychotherapy:ipt,act	Cost-utility Analysis of Maintenance rTMS for Treatment-resistant Depression | Treatment-resistant Depression | Treatment resistant depression (TRD) is a frequent, debilitating condition mostly treated by antidepressants. Repeated magnetic transcranial stimulation (rTMS) has proven adjuvant efficacy in TRD in the acute phase of treatment with a very good tolerance and acceptability. Maintenance r…	explicit	treatment-resistant; TRD; resistant depression	none	no
NCT03736538	NCT:NCT03736538	Nitrous Oxide- Suicidal Ideation	Major Depressive Disorder|Depression|Mood Disorders|Suicidal Ideation	DRUG: Nitrous Oxide|DRUG: Placebo gas	PHASE1	ENROLLING_BY_INVITATION	50	INTERVENTIONAL	2018-10-30	2025-12	Washington University School of Medicine	Washington University School of Medicine, St Louis, Missouri, 63110, United States	Most clinical major depression responds to standard treatments (medication and psychotherapy); however, a significant subset of depressed patients (15-20%) do not respond to these treatments and are referred to as treatment-resistant major depression (TRMD). New treatments for TRMD are needed, and one promising line of research are drugs known as N-methyl-D-aspartate (NMDA) glutamate receptor ant…	Severity and number of adverse events in both nitrous oxide and placebo groups, Safety and tolerability of inhaled nitrous oxide will be measured by collecting adverse events in both groups at each study visit throughout the study., Throughout study duration (approximately 60 days)|Differential change in suicidal ideation, Participants receiving inpatient treatment as usual plus nitrous oxide com…				NCT03736538			nitrous oxide- suicidal ideation	major depressive disorder|depression|mood disorders|suicidal ideation	most clinical major depression responds to standard treatments (medication and psychotherapy); however, a significant subset of depressed patients (15-20%) do not respond to these treatments and are referred to as treatment-resistant major depression (trmd). new treatments for trmd are needed, and one promising line of research are drugs known as n-methyl-d-aspartate (nmda) glutamate receptor ant…	interventional	drug: nitrous oxide|drug: placebo gas		nitrous oxide- suicidal ideation | drug: nitrous oxide|drug: placebo gas | most clinical major depression responds to standard treatments (medication and psychotherapy); however, a significant subset of depressed patients (15-20%) do not respond to these treatments and are referred to as treatment-resistant major depression (trmd). new treatments for trmd are needed, and one promising line of res…	digital-combined	app; ar ; ect; psychotherapy	high	device:ect; digital:app,ar ; psychotherapy:psychotherapy	Nitrous Oxide- Suicidal Ideation | Major Depressive Disorder|Depression|Mood Disorders|Suicidal Ideation | Most clinical major depression responds to standard treatments (medication and psychotherapy); however, a significant subset of depressed patients (15-20%) do not respond to these treatments and are referred to as treatment-resistant major depression (TRMD). New treatments for TRMD are neede…	explicit	treatment-resistant	none	no
NCT03833063	NCT:NCT03833063	Glabellar Botulinum Toxin Injections for the Treatment of Geriatric Depression	Major Depressive Disorder|Major Depressive Episode|Treatment Resistant Depression	DRUG: botulinum toxin A|DRUG: Placebos	PHASE1	WITHDRAWN	0	INTERVENTIONAL	2019-05-01	2020-03-31	Helse Stavanger HF		The effectiveness of glabellar injection of botulinum toxin type A (BTA) in treating depression has not yet been investigated in elderly patients. The study aims in addressing the question if glabellar injection of BTA is effective in treating geriatric depression.	Severity og depressive symptoms, response to treatment, Response to treatment, as defined as a 50% or greater decrease in Montgomery Aasberg Depression Rating Scale (MADRS) from baseline Montgomery-Åsberg Depression Rating Scale The Montgomery-Åsberg Depression Rating Scale (MADRS) is a ten-item diagnostic questionnaire to measure the severity of depressive episodes in patients with mood disorder…	remission, remission rate, as defined by a Montgomery Aasberg Depression Rating Scale MADRS score of 10 or lower, 16 weeks|severity of depressive symptoms, self-rated Geriatric Depression Scale (GDS), severity of depressive symptoms, self-rated Geriatric Depression Scale (GDS) In the Geriatric Depression Scale, questions are answered "yes" or "no." A five-category response set is not utilized in …			NCT03833063			glabellar botulinum toxin injections for the treatment of geriatric depression	major depressive disorder|major depressive episode|treatment resistant depression	the effectiveness of glabellar injection of botulinum toxin type a (bta) in treating depression has not yet been investigated in elderly patients. the study aims in addressing the question if glabellar injection of bta is effective in treating geriatric depression.	interventional	drug: botulinum toxin a|drug: placebos		glabellar botulinum toxin injections for the treatment of geriatric depression | drug: botulinum toxin a|drug: placebos | the effectiveness of glabellar injection of botulinum toxin type a (bta) in treating depression has not yet been investigated in elderly patients. the study aims in addressing the question if glabellar injection of bta is effective in treating geriatric depression. | severity …	digital-combined	app; ar ; botulinum toxin; ect; nac	high	device:ect; biologics:botulinum toxin; pharma:nac; digital:app,ar	Glabellar Botulinum Toxin Injections for the Treatment of Geriatric Depression | Major Depressive Disorder|Major Depressive Episode|Treatment Resistant Depression | The effectiveness of glabellar injection of botulinum toxin type A (BTA) in treating depression has not yet been investigated in elderly patients. The study aims in addressing the question if glabellar injection of BTA is effective in…	explicit	treatment-resistant; resistant depression	MADRS	yes
NCT03872492	NCT:NCT03872492	Major Depressive Disorder: Early Prediction of Non-response to Antidepressant Therapy Via a Mobile Digital Scale	Depressive Disorder, Major	OTHER: Digital Assessment on mobile		TERMINATED	92	INTERVENTIONAL	2019-10-17	2022-12-29	Ad scientiam	CHU Clermont-Ferrand, Clermont-Ferrand, France|CHU Grenoble, Grenoble, France|CHU Nantes - CAPPA Jacques Prévet, Nantes, France|CHU de Nice, Nice, France|Centre hospitalier Saint-Antoine, Paris, France|Hôpital de la Pitié Salpêtrière, Paris, France|Centre hospitalier Henri Laborit, Poitiers, France|Centre Hospitalier Guillaume Régnier, Rennes, France|CHU Toulouse, Toulouse, France|CHRU Tours, Tou…	Major Depressive Disorder (MDD) is a debilitating disease characterized by a depressed mood, diminished interests, impaired cognitive function and vegetative symptoms, such as disturbed sleep or appetite. MDD occurs about twice as often in women than it does in men and affects about 6% of the adult population worldwide each year. Standard symptoms scales like the Hamilton Depression Rating Scale …	Show that responders and non-responders in phase 1, have a different early profile on some of the items assessed by REDRESS at week 2 (or before) and identify the predictor item(s)., Identification of items will be based on the diagnostic performance (AUC)., From Day 0 to Week 2	Show that responders and non-responders in phase 1 have a different profile on some of the items assessed by REDRESS at week 6 and identify the discriminating item(s)., Identification of items will be based on the diagnostic performance (AUC)., From Day 0 to Week 6|Reproducibility: show that responders and non-responders in phase 2 have a different profile on some of the items assessed by REDRESS…			NCT03872492			major depressive disorder: early prediction of non-response to antidepressant therapy via a mobile digital scale	depressive disorder, major	major depressive disorder (mdd) is a debilitating disease characterized by a depressed mood, diminished interests, impaired cognitive function and vegetative symptoms, such as disturbed sleep or appetite. mdd occurs about twice as often in women than it does in men and affects about 6% of the adult population worldwide each year. standard symptoms scales like the hamilton depression rating scale …	interventional	other: digital assessment on mobile		major depressive disorder: early prediction of non-response to antidepressant therapy via a mobile digital scale | other: digital assessment on mobile | major depressive disorder (mdd) is a debilitating disease characterized by a depressed mood, diminished interests, impaired cognitive function and vegetative symptoms, such as disturbed sleep or appetite. mdd occurs about twice as often in women …	digital-combined	act ; antidepressant; app; ar ; digital; ect; ipt; mobile; sensor; work and social adjustment scale	high	device:ect; pharma:antidepressant; digital:app,mobile,digital,sensor,ar ; psychotherapy:ipt,act ,work and social adjustment scale	Major Depressive Disorder: Early Prediction of Non-response to Antidepressant Therapy Via a Mobile Digital Scale | Depressive Disorder, Major | Major Depressive Disorder (MDD) is a debilitating disease characterized by a depressed mood, diminished interests, impaired cognitive function and vegetative symptoms, such as disturbed sleep or appetite. MDD occurs about twice as often in women than it d…	explicit	treatment-resistant; TRD; resistant depression; partial/insufficient response; nonresponse/nonresponder	none	no
NCT03932825	NCT:NCT03932825	Nitrous Oxide for Major Depressive Disorder	Depressive Disorder|Major Depressive Disorder|Treatment Resistant Depression|Depressive Disorder, Major|Depression	DRUG: Nitrous Oxide|DRUG: Placebo	PHASE2	COMPLETED	44	INTERVENTIONAL	2019-04-01	2021-03-31	Lingjiang Li	Mental Health Institute & Faculty of Psychiatry of The Second Xiangya Hospital, Central South University, Changsha, Hunan, 410001, China	This study aims at investigating the persistence of antidepressant effect of Nitrous Oxide (N2O) for Treatment-Resistant Depression(TRD). The investigators also aim to assess the effect of N2O on the electroencephalograph, multimodal magnetic resonance imaging(MRI), blood cytokines, feces bacteria flora and neuropsychological performance in patients with TRD. The investigators further aim to iden…	Change in Hamilton Depression Rating Scale-17 item (HDRS-17), Interview-based questionnaire used to measure the severity of depression. Consists of 17 items with a score calculated. Higher scores are associated with more severe depression. 0 - 7 = Normal; 8 - 17 = Mild Depression; 18 - 24 = Moderate Depression; \> 25 = Severe Depression; Maximum score = 52, Baseline, 2hours, 24hours, 7days, 2week…	Chang in Event Related Potentials (ERPs), The investigator employ 64-lead Event Related Potentials (ERPs) to assess the resting-state EEG signal and signals during specific neurocognitive processes related to tasks, including an emotional face recognition task, a dot probe task and a self-referential personality word memory task., Baseline, 24hours, 7days, 2weeks|Change in voxel-based morphometry…			NCT03932825			nitrous oxide for major depressive disorder	depressive disorder|major depressive disorder|treatment resistant depression|depressive disorder, major|depression	this study aims at investigating the persistence of antidepressant effect of nitrous oxide (n2o) for treatment-resistant depression(trd). the investigators also aim to assess the effect of n2o on the electroencephalograph, multimodal magnetic resonance imaging(mri), blood cytokines, feces bacteria flora and neuropsychological performance in patients with trd. the investigators further aim to iden…	interventional	drug: nitrous oxide|drug: placebo		nitrous oxide for major depressive disorder | drug: nitrous oxide|drug: placebo | this study aims at investigating the persistence of antidepressant effect of nitrous oxide (n2o) for treatment-resistant depression(trd). the investigators also aim to assess the effect of n2o on the electroencephalograph, multimodal magnetic resonance imaging(mri), blood cytokines, feces bacteria flora and neuropsy…	digital-combined	antidepressant; app; ar ; ces ; cytokine; ect; ipt; tnf	high	device:ect,ces ; biologics:cytokine,tnf; pharma:antidepressant; digital:app,ar ; psychotherapy:ipt	Nitrous Oxide for Major Depressive Disorder | Depressive Disorder|Major Depressive Disorder|Treatment Resistant Depression|Depressive Disorder, Major|Depression | This study aims at investigating the persistence of antidepressant effect of Nitrous Oxide (N2O) for Treatment-Resistant Depression(TRD). The investigators also aim to assess the effect of N2O on the electroencephalograph, multimodal ma…	explicit	treatment-resistant; TRD; resistant depression	HDRS/HAMD	yes
NCT03986658	NCT:NCT03986658	Linear Asymmetric rTMS in Adolescent Treatment-Resistant Depression: Tolerability of Treatment Durations Ranging From Ten Days to One Day	Treatment Resistant Depression	DEVICE: Linear Asymmetric rTMS System		UNKNOWN	19	INTERVENTIONAL	2022-03	2022-12	NeuroQore Inc.	Children's Hospital of Eastern Ontario, Ottawa, Ontario, K1H 8L1, Canada	This is a pilot interventional study to investigate the acceptability, tolerability, and side effect profile for varying numbers of treatment sessions/day of a new rTMS treatment in adolescents with treatment-resistant depression (TRD). Conventional rTMS has been limited to sinusoidal biphasic electromagnetic pulses. In contrast, the First Dawn rTMS system by NeuroQore can sustain a repetitive li…	Patient Enrollment Rate, Number of patients who give consent divided by the number who are approached., Through study completion, an average of 10 months|Patient Completion Rate, Number of patients who complete the study divided by the number of patients who enroll in the study., Through study completion, an average of 10 months|Side Effects Profile, Measured with the rTMS Side Effect Questionnai…	Change in self-reported MDD symptoms, Measured with the Child Depression Inventory-2.(CDI-2), Change from baseline score to score at 3 months|Change in clinician-rated MDD symptoms, Measured with the Child Depression Rating Scale-Revised (CDRS-R), Change from baseline score to score at 3 months|Change in function, Measured with the Children's Global Assessment Scale (C-GAS), Change from baseline …			NCT03986658			linear asymmetric rtms in adolescent treatment-resistant depression: tolerability of treatment durations ranging from ten days to one day	treatment resistant depression	this is a pilot interventional study to investigate the acceptability, tolerability, and side effect profile for varying numbers of treatment sessions/day of a new rtms treatment in adolescents with treatment-resistant depression (trd). conventional rtms has been limited to sinusoidal biphasic electromagnetic pulses. in contrast, the first dawn rtms system by neuroqore can sustain a repetitive li…	interventional	device: linear asymmetric rtms system		linear asymmetric rtms in adolescent treatment-resistant depression: tolerability of treatment durations ranging from ten days to one day | device: linear asymmetric rtms system | this is a pilot interventional study to investigate the acceptability, tolerability, and side effect profile for varying numbers of treatment sessions/day of a new rtms treatment in adolescents with treatment-resistant …	digital-combined	app; ar ; ect; rtms	high	device:rtms,ect; digital:app,ar	Linear Asymmetric rTMS in Adolescent Treatment-Resistant Depression: Tolerability of Treatment Durations Ranging From Ten Days to One Day | Treatment Resistant Depression | This is a pilot interventional study to investigate the acceptability, tolerability, and side effect profile for varying numbers of treatment sessions/day of a new rTMS treatment in adolescents with treatment-resistant depress…	explicit	treatment-resistant; TRD; resistant depression	none	no
NCT04039022	NCT:NCT04039022	Open-Label Safety Study of AXS-05 in Subjects With Depression	Major Depressive Disorder|Treatment Resistant Depression|Depression	DRUG: AXS-05 (dextromethorphan and bupropion) oral tablets	PHASE3	COMPLETED	876	INTERVENTIONAL	2019-07-08	2020-10-23	Axsome Therapeutics, Inc.	Clinical Research Site, Phoenix, Arizona, 85012, United States|Clinical Research Site, Little Rock, Arkansas, 72209, United States|Clinical Research Site, Bellflower, California, 90706, United States|Clinical Research Site, Beverly Hills, California, 90210, United States|Clinical Research Site, Culver City, California, 90230, United States|Clinical Research Site, Garden Grove, California, 92845, …	An open-label, long-term, safety study of AXS-05 in patients with major depressive disorder (MDD), including treatment resistant depression.	Incidence of Treatment-emergent AEs (TEAEs) Following Dosing With AXS-05, Types and rates of adverse events, Up to 12 months				NCT04039022			open-label safety study of axs-05 in subjects with depression	major depressive disorder|treatment resistant depression|depression	an open-label, long-term, safety study of axs-05 in patients with major depressive disorder (mdd), including treatment resistant depression.	interventional	drug: axs-05 (dextromethorphan and bupropion) oral tablets		open-label safety study of axs-05 in subjects with depression | drug: axs-05 (dextromethorphan and bupropion) oral tablets | an open-label, long-term, safety study of axs-05 in patients with major depressive disorder (mdd), including treatment resistant depression. | incidence of treatment-emergent aes (teaes) following dosing with axs-05, types and rates of adverse events, up to 12 months |	digital-combined	axs-05; bupropion; dextromethorphan; ect	high	device:ect; pharma:bupropion,dextromethorphan,axs-05	Open-Label Safety Study of AXS-05 in Subjects With Depression | Major Depressive Disorder|Treatment Resistant Depression|Depression | An open-label, long-term, safety study of AXS-05 in patients with major depressive disorder (MDD), including treatment resistant depression.	explicit	treatment-resistant; resistant depression	none	no
NCT04041479	NCT:NCT04041479	Biomarker-guided rTMS for Treatment Resistant Depression	Treatment Resistant Depression|Major Depressive Disorder	DEVICE: Repetitive Transcranial Magnetic Stimulation|DEVICE: Repetitive Transcranial Magnetic Stimulation	PHASE3	RECRUITING	348	INTERVENTIONAL	2021-09-17	2026-08	Weill Medical College of Cornell University	Stanford University, Stanford, California, 94305, United States|Weill Cornell Medicine, New York, New York, 10065, United States	Repetitive transcranial magnetic stimulation (rTMS) is a treatment for depression. The investigators are continuing to learn how to optimize outcomes from rTMS treatment. The purpose of this research project is to use brain network connectivity patterns as measured by resting state functional magnetic resonance imaging (fMRI) to confirm a way to optimize the use of rTMS to treat depression. In ad…	Change in depression, as measured by the Hamilton Depression Rating Scale (HAMD17), The Hamilton Depression Rating Scale (HAMD17) is a 17 item clinician-rated measure of depression severity. Scores of 0-7 = Normal, 8-13 = Mild Depression, 14-18 = Moderate Depression, 19-22 = Severe Depression, ≥ 23 = Very Severe Depression, Baseline and 1 Week Post Treatment (8-10 weeks)	Change in depression, as measured by the Quick Inventory of Depressive Symptomology (QIDS), The Quick Inventory of Depressive Symptomology (QIDS) is a 16 item self-report measure of depression severity. Scores range from 0 to 27, with higher scores indicating greater severity of depression., Baseline and Post Treatment (7-9 weeks)|Change in Resting State fMRI Connectivity, Calculated from Functio…			NCT04041479			biomarker-guided rtms for treatment resistant depression	treatment resistant depression|major depressive disorder	repetitive transcranial magnetic stimulation (rtms) is a treatment for depression. the investigators are continuing to learn how to optimize outcomes from rtms treatment. the purpose of this research project is to use brain network connectivity patterns as measured by resting state functional magnetic resonance imaging (fmri) to confirm a way to optimize the use of rtms to treat depression. in ad…	interventional	device: repetitive transcranial magnetic stimulation|device: repetitive transcranial magnetic stimulation		biomarker-guided rtms for treatment resistant depression | device: repetitive transcranial magnetic stimulation|device: repetitive transcranial magnetic stimulation | repetitive transcranial magnetic stimulation (rtms) is a treatment for depression. the investigators are continuing to learn how to optimize outcomes from rtms treatment. the purpose of this research project is to use brain network …	device	ces ; ect; rtms; transcranial magnetic	high	device:rtms,transcranial magnetic,ect,ces	Biomarker-guided rTMS for Treatment Resistant Depression | Treatment Resistant Depression|Major Depressive Disorder | Repetitive transcranial magnetic stimulation (rTMS) is a treatment for depression. The investigators are continuing to learn how to optimize outcomes from rTMS treatment. The purpose of this research project is to use brain network connectivity patterns as measured by resting stat…	explicit	treatment-resistant; resistant depression	HDRS/HAMD	yes
NCT04078438	NCT:NCT04078438	Neurofeedback In Treatment Resistant Depression	Depression|Neurofeedback	DEVICE: neurofeedback augmentation|DRUG: treatment as usual|OTHER: psychotherapy placebo sessions		TERMINATED	70	INTERVENTIONAL	2014-06-27	2020-02-08	Yeungnam University Hospital	Yeungnam University Hospital, Daegu, 42415, South Korea	The investigators evaluate the effects of neurofeedback as an augmentation treatment on depressive symptoms and functional recovery in patients with treatment-resistant depression (TRD). TRD patients are assigned to the neurofeedback augmentation group and the medication-only (treatment as usual, TAU) group. The neurofeedback augmentation group underwent combined therapy comprising medication and…	Changes in Hamilton Rating Scale for Depression [HAM-D] score at baselline and the 1-, 4-, and 12-week time points, The HAM-D is an observer rating scale and 1 of the most widely used measures of depressive disorder. This scale composed of 17 items, and it has been used to assess the therapeutic effect as well as the severity of depression. Total score is 52, where higher scores indicating more s…	Changes in Beck Depression Inventory- II (BDI-II) scores at baselline and the 1-, 4-, and 12-week time points, The BDI is self-report scale designed to evaluate the presence and severity of depressive symptoms. It is consisted of 21 items including cognitive, emotional, motivative, and physical symptoms of depression. Each question is scored from 0 to 3 points, and the total score ranges from 0 t…			NCT04078438			neurofeedback in treatment resistant depression	depression|neurofeedback	the investigators evaluate the effects of neurofeedback as an augmentation treatment on depressive symptoms and functional recovery in patients with treatment-resistant depression (trd). trd patients are assigned to the neurofeedback augmentation group and the medication-only (treatment as usual, tau) group. the neurofeedback augmentation group underwent combined therapy comprising medication and…	interventional	device: neurofeedback augmentation|drug: treatment as usual|other: psychotherapy placebo sessions		neurofeedback in treatment resistant depression | device: neurofeedback augmentation|drug: treatment as usual|other: psychotherapy placebo sessions | the investigators evaluate the effects of neurofeedback as an augmentation treatment on depressive symptoms and functional recovery in patients with treatment-resistant depression (trd). trd patients are assigned to the neurofeedback augmentation gr…	digital-combined	app; augmentation; ces ; ect; neurofeedback; psychotherapy	high	device:ect,ces ,neurofeedback; pharma:augmentation; digital:app; psychotherapy:psychotherapy	Neurofeedback In Treatment Resistant Depression | Depression|Neurofeedback | The investigators evaluate the effects of neurofeedback as an augmentation treatment on depressive symptoms and functional recovery in patients with treatment-resistant depression (TRD). TRD patients are assigned to the neurofeedback augmentation group and the medication-only (treatment as usual, TAU) group. The neurofee…	explicit	treatment-resistant; TRD; resistant depression	HDRS/HAMD	yes
NCT04106466	NCT:NCT04106466	DBS for TRD With the Medtronic Summit RC+S	Major Depressive Disorder|Treatment Resistant Depression	DEVICE: Medtronic Summit RC+S DBS system		ACTIVE_NOT_RECRUITING	10	INTERVENTIONAL	2020-01-21	2030-12-31	Helen Mayberg, MD	Icahn School of Medicine at Mount Sinai, Mount Sinai West, New York, New York, 10019, United States	Of the estimated 30 million Americans who suffer from Major Depressive Disorder, approximately 10% are considered treatment resistant. Deep brain stimulation (DBS) to a region of the brain called the subcallosal cingulate (SCC) is an emerging strategy for treatment resistant depression (TRD), which involves placement of electrodes in a specific region of the brain and stimulating that area with e…	Change in Hamilton Depression Rating Scale (HDRS) score, Change in Hamilton Depression Rating Scale (HDRS) score at 6 months and 1 year of continuous active stimulation as compared to preoperative baseline. The score for Hamilton Depression Rating Scale, 17 item version, full range from 0-50, with a higher score indicating more severe depression., Baseline; after 6 months of continuous active sti…	Change in Montgomery-Asberg Depression Rating Scale (MADRS), Change in Montgomery-Asberg Depression Rating Scale (MADRS) after 6 months and 1 year of continuous active stimulation compared to baseline. MADRS items are rated on a 0 to 6 continuum (0 = no abnormality, 6 = severe). Total score range from 0 to 60, with higher total scores indicating increased severity of depressive symptoms., Baselin…			NCT04106466			dbs for trd with the medtronic summit rc+s	major depressive disorder|treatment resistant depression	of the estimated 30 million americans who suffer from major depressive disorder, approximately 10% are considered treatment resistant. deep brain stimulation (dbs) to a region of the brain called the subcallosal cingulate (scc) is an emerging strategy for treatment resistant depression (trd), which involves placement of electrodes in a specific region of the brain and stimulating that area with e…	interventional	device: medtronic summit rc+s dbs system		dbs for trd with the medtronic summit rc+s | device: medtronic summit rc+s dbs system | of the estimated 30 million americans who suffer from major depressive disorder, approximately 10% are considered treatment resistant. deep brain stimulation (dbs) to a region of the brain called the subcallosal cingulate (scc) is an emerging strategy for treatment resistant depression (trd), which involves pl…	digital-combined	antidepressant; app; ar ; dbs; deep brain stimulation; ect	high	device:dbs,deep brain stimulation,ect; pharma:antidepressant; digital:app,ar	DBS for TRD With the Medtronic Summit RC+S | Major Depressive Disorder|Treatment Resistant Depression | Of the estimated 30 million Americans who suffer from Major Depressive Disorder, approximately 10% are considered treatment resistant. Deep brain stimulation (DBS) to a region of the brain called the subcallosal cingulate (SCC) is an emerging strategy for treatment resistant depression (TRD), w…	explicit	treatment-resistant; TRD; resistant depression	HDRS/HAMD	yes
NCT04124341	NCT:NCT04124341	PCS in Severe Treatment Resistant Depression	Treatment Resistant Depression	DEVICE: Prefrontal Cortical Stimulation (PCS)		RECRUITING	15	INTERVENTIONAL	2021-09-29	2032-12-31	University of Minnesota	University of Minnesota, Minneapolis, Minnesota, 55455, United States	This research study is designed to test if electrical stimulation of the surface of the brain in the frontal region will help treat depressive symptoms. Participants receive intermittent electrical stimulation to the brain, which involves surgically placing electric leads in between the tough fibrous membrane covering the surface of the brain and the surface of the brain itself. This type of stim…	Change in LPP Amplitude, Change in late positive potential (LPP) amplitude as a result of Bayesian optimized bilateral PCS. LPP is an event-related potential (ERP) measured by electroencephalography (EEG), which reliably captures biased attention and early affective responses to environmental stimuli., 6 months	Change in HRSD Scores, In order to demonstrate that sustained lowering of LPP as a result of Bayesian optimized bilateral PCS, impacts depressive symptoms, change in Hamilton Rating Scale for Depression (HRSD) scores will be calculated., 6 months			NCT04124341			pcs in severe treatment resistant depression	treatment resistant depression	this research study is designed to test if electrical stimulation of the surface of the brain in the frontal region will help treat depressive symptoms. participants receive intermittent electrical stimulation to the brain, which involves surgically placing electric leads in between the tough fibrous membrane covering the surface of the brain and the surface of the brain itself. this type of stim…	interventional	device: prefrontal cortical stimulation (pcs)		pcs in severe treatment resistant depression | device: prefrontal cortical stimulation (pcs) | this research study is designed to test if electrical stimulation of the surface of the brain in the frontal region will help treat depressive symptoms. participants receive intermittent electrical stimulation to the brain, which involves surgically placing electric leads in between the tough fibrous me…	digital-combined	app; ar ; ect	high	device:ect; digital:app,ar	PCS in Severe Treatment Resistant Depression | Treatment Resistant Depression | This research study is designed to test if electrical stimulation of the surface of the brain in the frontal region will help treat depressive symptoms. Participants receive intermittent electrical stimulation to the brain, which involves surgically placing electric leads in between the tough fibrous membrane covering…	explicit	treatment-resistant; resistant depression	none	no
NCT04156425	NCT:NCT04156425	The Role of PKC Activation in the Immune-inflammatory Mechanism of Major Depressive Depression	Major Depressive Disorder	DRUG: Escitalopram+golimumab|DIETARY_SUPPLEMENT: Escitalopram+Calcium Tablet|DRUG: Escitalopram		UNKNOWN	180	INTERVENTIONAL	2020-07-01	2024-12-31	Shanghai Mental Health Center		Major Depressive disorder (MDD) is a heterogeneous mental illness. Treated with antidepressants that act on the neurotransmitter and/or their receptors just remitted only one third of patients with MDD, Thus, to improve the efficacy is a major unmet need for depression. Based on the scientific reports, inflammation plays a definite role in the development and treatment of depression, which may be…	remission of acute phase, scored 7 or lower on the Hamilton's Depression Scale with 17 items, 12th week				NCT04156425			the role of pkc activation in the immune-inflammatory mechanism of major depressive depression	major depressive disorder	major depressive disorder (mdd) is a heterogeneous mental illness. treated with antidepressants that act on the neurotransmitter and/or their receptors just remitted only one third of patients with mdd, thus, to improve the efficacy is a major unmet need for depression. based on the scientific reports, inflammation plays a definite role in the development and treatment of depression, which may be…	interventional	drug: escitalopram+golimumab|dietary_supplement: escitalopram+calcium tablet|drug: escitalopram		the role of pkc activation in the immune-inflammatory mechanism of major depressive depression | drug: escitalopram+golimumab|dietary_supplement: escitalopram+calcium tablet|drug: escitalopram | major depressive disorder (mdd) is a heterogeneous mental illness. treated with antidepressants that act on the neurotransmitter and/or their receptors just remitted only one third of patients with mdd, t…	digital-combined	act ; antidepressant; citalopram; ect; escitalopram; mab ; tnf	high	device:ect; biologics:mab ,tnf; pharma:antidepressant,citalopram,escitalopram; psychotherapy:act	The Role of PKC Activation in the Immune-inflammatory Mechanism of Major Depressive Depression | Major Depressive Disorder | Major Depressive disorder (MDD) is a heterogeneous mental illness. Treated with antidepressants that act on the neurotransmitter and/or their receptors just remitted only one third of patients with MDD, Thus, to improve the efficacy is a major unmet need for depression. Bas…	explicit	treatment-resistant; resistant depression	none	no
NCT04159285	NCT:NCT04159285	Psychotherapeutic Augmentation of Brain Stimulation Effects	Depression Chronic|Depression, Unipolar|Treatment Resistant Depression	BEHAVIORAL: EffEKTiv 2.0 group CBT as continuation treatment after ECT in depressed patients|OTHER: Treatment as usual		COMPLETED	16	INTERVENTIONAL	2019-01-05	2021-06-15	Charite University, Berlin, Germany	Charité, Berlin, 12203, Germany	This study aims to investigate effectiveness and feasability of a 15-week group psychotherapeutic intervention as continuation treatment after electroconvulsive therapy in severely depressed patients. Feasibility and acceptance of the half-open manualized CBT intervention are assessed. Depressive symptoms, quality of life and emotion regulation skills will be assessed before ECT treatment, before…	Clinican-Rated Depressive Symptoms at treatment end, MADRS, End of group therapy treatment (~6 months after ECT treatment)|Clinican-Rated Depressive Symptoms at follow-up, MADRS, 6 months after end of group therapy	Quality of life at follow-up, WHOQL-Bref, 6 months after end of group therapy|Emotion regulation capacities at follow-up, Cognitive Emotion Regulation Questionnaire, 6 months after end of group therapy|Self-Reported Depressive Symptoms at treatment end, BDI, End of group therapy treatment (~6 months after ECT treatment)|Self-Reported Depressive Symptoms at follow up, BDI, 6 months after end of gr…			NCT04159285			psychotherapeutic augmentation of brain stimulation effects	depression chronic|depression, unipolar|treatment resistant depression	this study aims to investigate effectiveness and feasability of a 15-week group psychotherapeutic intervention as continuation treatment after electroconvulsive therapy in severely depressed patients. feasibility and acceptance of the half-open manualized cbt intervention are assessed. depressive symptoms, quality of life and emotion regulation skills will be assessed before ect treatment, before…	interventional	behavioral: effektiv 2.0 group cbt as continuation treatment after ect in depressed patients|other: treatment as usual		psychotherapeutic augmentation of brain stimulation effects | behavioral: effektiv 2.0 group cbt as continuation treatment after ect in depressed patients|other: treatment as usual | this study aims to investigate effectiveness and feasability of a 15-week group psychotherapeutic intervention as continuation treatment after electroconvulsive therapy in severely depressed patients. feasibility and…	digital-combined	augmentation; cbt; ect; electroconvulsive	high	device:ect,electroconvulsive; pharma:augmentation; psychotherapy:cbt	Psychotherapeutic Augmentation of Brain Stimulation Effects | Depression Chronic|Depression, Unipolar|Treatment Resistant Depression | This study aims to investigate effectiveness and feasability of a 15-week group psychotherapeutic intervention as continuation treatment after electroconvulsive therapy in severely depressed patients. Feasibility and acceptance of the half-open manualized CBT inte…	explicit	treatment-resistant; resistant depression	MADRS	yes
NCT04171193	NCT:NCT04171193	Efficacy of Deep Anaesthesia With Isoflurane as a Fast-response Antidepressant Agent	Depressive Disorder, Major|Treatment Resistant Depression|Depressive Episode	DRUG: Isoflurane|DRUG: Sertraline Pill	PHASE2	UNKNOWN	30	INTERVENTIONAL	2019-12	2020-12	University of Sao Paulo	Insitute of Psychiatry of the University of São Paulo, São Paulo, Brazil	In this study the investigators will submit patients with treatment resistant depression to deep anesthesia with isoflurane to get 15 minutes of cortical burst suppression on electroencephalogram, once a week for six weeks. The follow up will be for 6 months. The aim is to evaluate the change in depression severity during the entire period.	Reduction in Depression severity - MADRS, Any reduction in Montgomery Asperger Depression Rating Scale ( 0 to 60 , lower score means less depression severity), Six days after the last session|Reduction in Depression - HDRS 17, Any reduction in Hamilton Depression rating scale 17 ( 0 to 49, lower score means less depression severity, Six days after the last session	Udvalg for Kliniske Undersøgelser - side effects rating scale, Development and tolerability of collateral effects using the Udvalg for Kliniske Undersøgelser - side effects rating scale ( 0 to 43 - lower score means less side effects), From 6th day after the first intervention up to week 24th|Change in Depression severity MADRS, Any change in Montgomery Asperger depression ratings scale ( 0 to 60…			NCT04171193			efficacy of deep anaesthesia with isoflurane as a fast-response antidepressant agent	depressive disorder, major|treatment resistant depression|depressive episode	in this study the investigators will submit patients with treatment resistant depression to deep anesthesia with isoflurane to get 15 minutes of cortical burst suppression on electroencephalogram, once a week for six weeks. the follow up will be for 6 months. the aim is to evaluate the change in depression severity during the entire period.	interventional	drug: isoflurane|drug: sertraline pill		efficacy of deep anaesthesia with isoflurane as a fast-response antidepressant agent | drug: isoflurane|drug: sertraline pill | in this study the investigators will submit patients with treatment resistant depression to deep anesthesia with isoflurane to get 15 minutes of cortical burst suppression on electroencephalogram, once a week for six weeks. the follow up will be for 6 months. the aim is …	digital-combined	antidepressant; ect; sertraline	high	device:ect; pharma:antidepressant,sertraline	Efficacy of Deep Anaesthesia With Isoflurane as a Fast-response Antidepressant Agent | Depressive Disorder, Major|Treatment Resistant Depression|Depressive Episode | In this study the investigators will submit patients with treatment resistant depression to deep anesthesia with isoflurane to get 15 minutes of cortical burst suppression on electroencephalogram, once a week for six weeks. The follo…	explicit	treatment-resistant; resistant depression	both	yes
NCT04226352	NCT:NCT04226352	Three Dosing Regimens of Dextromethorphan (DXM) Reportedly Used in Major Depressive Disorder	MDD|Treatment Resistant Depression|Smoking Cessation|Smoking	DRUG: Dextromethorphan	PHASE1	COMPLETED	5	INTERVENTIONAL	2020-03-15	2021-12-07	Johns Hopkins University	Johns Hopkins Department of Psychiatry, Baltimore, Maryland, 21287, United States	This is an open-label dosing pilot study of 15 patients aged 18-50 years of age with diagnoses of Major Depressive Disorder (MDD) randomized to 1 of 3 treatment arms. The study will consist of a screening evaluation performed within the course of 2 weeks, followed by an active treatment period of 28 days where treatment arm 1 will take a supervised dose of 300mg DXM every 14 days for 28 days, tre…	Time to All-Cause Discontinuation of Dextromethorphan, This will be measured in days from the first administration of the drug until discontinuation., Up to 90 days				NCT04226352			three dosing regimens of dextromethorphan (dxm) reportedly used in major depressive disorder	mdd|treatment resistant depression|smoking cessation|smoking	this is an open-label dosing pilot study of 15 patients aged 18-50 years of age with diagnoses of major depressive disorder (mdd) randomized to 1 of 3 treatment arms. the study will consist of a screening evaluation performed within the course of 2 weeks, followed by an active treatment period of 28 days where treatment arm 1 will take a supervised dose of 300mg dxm every 14 days for 28 days, tre…	interventional	drug: dextromethorphan		three dosing regimens of dextromethorphan (dxm) reportedly used in major depressive disorder | drug: dextromethorphan | this is an open-label dosing pilot study of 15 patients aged 18-50 years of age with diagnoses of major depressive disorder (mdd) randomized to 1 of 3 treatment arms. the study will consist of a screening evaluation performed within the course of 2 weeks, followed by an active t…	digital-combined	app; dextromethorphan; ect	moderate	device:ect; pharma:dextromethorphan; digital:app	Three Dosing Regimens of Dextromethorphan (DXM) Reportedly Used in Major Depressive Disorder | MDD|Treatment Resistant Depression|Smoking Cessation|Smoking | This is an open-label dosing pilot study of 15 patients aged 18-50 years of age with diagnoses of Major Depressive Disorder (MDD) randomized to 1 of 3 treatment arms. The study will consist of a screening evaluation performed within the cour…	explicit	treatment-resistant; resistant depression	none	no
NCT04428099	NCT:NCT04428099	Healthy Lifestyle Promotion as Adjunctive Teletherapy for Treatment-resistant Major Depression	Depressive Disorder, Treatment-Resistant	BEHAVIORAL: Lifestyle change promotion program|BEHAVIORAL: Mindfullness based cognitive program|BEHAVIORAL: Written Information		UNKNOWN	186	INTERVENTIONAL	2020-01-13	2022-07-12	University of the Balearic Islands	Universitat Illes Balears, Palma de Mallorca, Balearic Islands, 07122, Spain	The main objective of the study will be to evaluate the effectiveness of an adjuvant lifestyle-based intervention for treatment-resistant patients with major depressive disorder. Patients will be allocated to one of these three groups: 1)Treatment prescribed by their mental health team plus written lifestyle change suggestions 2)Treatment prescribed by their mental health team plus written lifest…	Depression severity, Beck Depression Inventory-II (BDI-II), 12 month	Health-related quality of life, Questionnaire (EQ-5D), 12 month			NCT04428099			healthy lifestyle promotion as adjunctive teletherapy for treatment-resistant major depression	depressive disorder, treatment-resistant	the main objective of the study will be to evaluate the effectiveness of an adjuvant lifestyle-based intervention for treatment-resistant patients with major depressive disorder. patients will be allocated to one of these three groups: 1)treatment prescribed by their mental health team plus written lifestyle change suggestions 2)treatment prescribed by their mental health team plus written lifest…	interventional	behavioral: lifestyle change promotion program|behavioral: mindfullness based cognitive program|behavioral: written information		healthy lifestyle promotion as adjunctive teletherapy for treatment-resistant major depression | behavioral: lifestyle change promotion program|behavioral: mindfullness based cognitive program|behavioral: written information | the main objective of the study will be to evaluate the effectiveness of an adjuvant lifestyle-based intervention for treatment-resistant patients with major depressive dis…	digital-combined	adjunctive; ect; mbct; mindfulness; mindfulness-based cognitive therapy	moderate	device:ect; pharma:adjunctive; psychotherapy:mindfulness-based cognitive therapy,mbct,mindfulness	Healthy Lifestyle Promotion as Adjunctive Teletherapy for Treatment-resistant Major Depression | Depressive Disorder, Treatment-Resistant | The main objective of the study will be to evaluate the effectiveness of an adjuvant lifestyle-based intervention for treatment-resistant patients with major depressive disorder. Patients will be allocated to one of these three groups: 1)Treatment prescribed …	explicit	treatment-resistant	none	no
NCT04469959	NCT:NCT04469959	Dopaminergic Dysfunction in Late-Life Depression	Late Life Depression|Cognitive Decline|Depressive Disorder, Treatment-Resistant|Levodopa|Gait Impairment	DRUG: L-Dopa|DRUG: Placebo	PHASE2	RECRUITING	100	INTERVENTIONAL	2021-02-15	2026-07-30	Vanderbilt University Medical Center	University of Pittsburgh Medical Center, Pittsburgh, Pennsylvania, 15213, United States|Vanderbilt Psychiatric Hospital, Nashville, Tennessee, 37212, United States	Late-Life Depression (LLD), or depression in older adults, often presents with motivational deficits, deficits in performance in cognitive domains including processing speed and executive dysfunction, and mobility impairments. This triad of findings implicate dopaminergic dysfunction as a core pathophysiologic feature in depression, and may contribute to cognitive decline and motor disability. No…	Change in WAIS-R Digit Symbol Task Score, Wechsler Adult Intelligence Scale(WAIS-R) Digit Symbol Task score will be used to measure processing speed. A composite score is derived with two other test scores of WAIS-R Pattern Comparison Test Score by extracting latent fact and factor loadings, creating a purer measure of processing speed. Higher scores indicate better performance., Baseline, after …	Change in NIH Toolbox Cognition Battery Scores, This is a brief and psychometrically sound set of 7 computerized instruments providing an overall cognitive index from measures of 6 cognitive domains., Baseline, after week 3, and after week 6|Monetary Incentive Delay Task, This functional Magnetic Resonance Imaging task assesses neural response during reward anticipation and receipt. On each trial…			NCT04469959			dopaminergic dysfunction in late-life depression	late life depression|cognitive decline|depressive disorder, treatment-resistant|levodopa|gait impairment	late-life depression (lld), or depression in older adults, often presents with motivational deficits, deficits in performance in cognitive domains including processing speed and executive dysfunction, and mobility impairments. this triad of findings implicate dopaminergic dysfunction as a core pathophysiologic feature in depression, and may contribute to cognitive decline and motor disability. no…	interventional	drug: l-dopa|drug: placebo		dopaminergic dysfunction in late-life depression | drug: l-dopa|drug: placebo | late-life depression (lld), or depression in older adults, often presents with motivational deficits, deficits in performance in cognitive domains including processing speed and executive dysfunction, and mobility impairments. this triad of findings implicate dopaminergic dysfunction as a core pathophysiologic feature…	digital-combined	act ; app; ar ; ces ; computerized; ect; ipt	high	device:ect,ces ; digital:app,ar ,computerized; psychotherapy:ipt,act	Dopaminergic Dysfunction in Late-Life Depression | Late Life Depression|Cognitive Decline|Depressive Disorder, Treatment-Resistant|Levodopa|Gait Impairment | Late-Life Depression (LLD), or depression in older adults, often presents with motivational deficits, deficits in performance in cognitive domains including processing speed and executive dysfunction, and mobility impairments. This triad of …	explicit	treatment-resistant	none	no
NCT04530942	NCT:NCT04530942	The Efficacy and Prediction of Deep Brain Stimulation for Treatment-resistant Depression	Major Depressive Disorder|Deep Brain Stimulation	DEVICE: Deep brain stimulation(Active)|DEVICE: Deep brain stimulation(Sham)		ACTIVE_NOT_RECRUITING	34	INTERVENTIONAL	2021-03-29	2024-12-30	Ruijin Hospital	Functional neurosurgery of Shanghai Jiaotong University affiliated Ruijin Hospital, Shanghai, China	Several open-label trials have shown the therapeutic promise of deep brain stimulation (DBS) targeted to striatal and surrounding capsular areas in treatment-resistant depression (TRD). However, the results of placebo-controlled trials have been mixed, with one showing a large difference between active and sham DBS and another finding no difference. Main aim of this study is establishing whether …	the comparison between the Hamilton Depression Scale(HAMD-17) scores after active and sham phase, Effect size of comparison between HAMD-17 scores at two weeks when the active and sham phase end. The score of HAMD-17 ranges from 0 to 50. Higher HAMD-17 score indicates more severe depression., Baseline (preoperative),one month, 3 months, 6 months, 6.25 months, 6.5 months, 9 months, 12 months, 18mo…	changes in the Montgomery-Asberg Depression Rating Scale(MADRS), Effect size of active compared to sham stimulation score before and after the sham and treatment periods. The score of the scale ranges from 0 to 60. Higher MADRS score indicates more severe depression., Baseline (preoperative),one month, 3 months, 6 months, 6.25 months, 6.5 months, 9 months, 12 months, 18months|changes in the Quick…			NCT04530942			the efficacy and prediction of deep brain stimulation for treatment-resistant depression	major depressive disorder|deep brain stimulation	several open-label trials have shown the therapeutic promise of deep brain stimulation (dbs) targeted to striatal and surrounding capsular areas in treatment-resistant depression (trd). however, the results of placebo-controlled trials have been mixed, with one showing a large difference between active and sham dbs and another finding no difference. main aim of this study is establishing whether …	interventional	device: deep brain stimulation(active)|device: deep brain stimulation(sham)		the efficacy and prediction of deep brain stimulation for treatment-resistant depression | device: deep brain stimulation(active)|device: deep brain stimulation(sham) | several open-label trials have shown the therapeutic promise of deep brain stimulation (dbs) targeted to striatal and surrounding capsular areas in treatment-resistant depression (trd). however, the results of placebo-controlled t…	digital-combined	ar ; dbs; deep brain stimulation; ect	high	device:dbs,deep brain stimulation,ect; digital:ar	The Efficacy and Prediction of Deep Brain Stimulation for Treatment-resistant Depression | Major Depressive Disorder|Deep Brain Stimulation | Several open-label trials have shown the therapeutic promise of deep brain stimulation (DBS) targeted to striatal and surrounding capsular areas in treatment-resistant depression (TRD). However, the results of placebo-controlled trials have been mixed, with…	explicit	treatment-resistant; TRD; resistant depression	HDRS/HAMD	yes
NCT04531423	NCT:NCT04531423	PKC as Serum Biomarkers for Depression	Major Depressive Disorder	DRUG: SSRI + golimumab|OTHER: SSRI + placebo		UNKNOWN	100	INTERVENTIONAL	2020-10-01	2022-09-30	Shanghai Mental Health Center		Inflammation that is mediated by microglia activation plays an important role in the pathogenesis of depression. Microglia activation can lead to an increase in the levels of proinflammatory cytokines, including TNF-α, which leads to neuronal apoptosis in the specific neural circuits of some brain regions, abnormal cognition, and treatment-resistant depression (TRD). Protein kinase C (PKC) is a k…	remission of acute phase, The primary outcome is defined as changes in HAMD-17 between baseline and 12weeks scored 7 or lower on the Hamilton's Depression Scale with 17 items, 12 weeks				NCT04531423			pkc as serum biomarkers for depression	major depressive disorder	inflammation that is mediated by microglia activation plays an important role in the pathogenesis of depression. microglia activation can lead to an increase in the levels of proinflammatory cytokines, including tnf-α, which leads to neuronal apoptosis in the specific neural circuits of some brain regions, abnormal cognition, and treatment-resistant depression (trd). protein kinase c (pkc) is a k…	interventional	drug: ssri + golimumab|other: ssri + placebo		pkc as serum biomarkers for depression | drug: ssri + golimumab|other: ssri + placebo | inflammation that is mediated by microglia activation plays an important role in the pathogenesis of depression. microglia activation can lead to an increase in the levels of proinflammatory cytokines, including tnf-α, which leads to neuronal apoptosis in the specific neural circuits of some brain regions, abn…	digital-combined	cytokine; ssri; tnf	high	biologics:cytokine,tnf; pharma:ssri	PKC as Serum Biomarkers for Depression | Major Depressive Disorder | Inflammation that is mediated by microglia activation plays an important role in the pathogenesis of depression. Microglia activation can lead to an increase in the levels of proinflammatory cytokines, including TNF-α, which leads to neuronal apoptosis in the specific neural circuits of some brain regions, abnormal cognition, an…	explicit	treatment-resistant; TRD; resistant depression	HDRS/HAMD	yes
NCT04608396	NCT:NCT04608396	Mechanistic Evaluation of Response in TRD (MERIT)	Treatment Resistant Depression|Major Depressive Disorder	DRUG: AXS-05|DRUG: Placebo	PHASE2	COMPLETED	44	INTERVENTIONAL	2020-08-13	2021-07-30	Axsome Therapeutics, Inc.	Clinical Research Site, Little Rock, Arkansas, 72209, United States|Clinical Research Site, Redlands, California, 92374, United States|Clinical Research Site, Sherman Oaks, California, 91403, United States|Clinical Research Site, Upland, California, 91786, United States|Clinical Research Site, Miami, Florida, 33122, United States|Clinical Research Site, North Miami, Florida, 33161, United States|…	To evaluate the relapse prevention of AXS-05 relative to placebo in subjects with treatment resistant depression (TRD). This is a randomized, double-blind, placebo-controlled study to evaluate AXS-05 compared to placebo in delaying relapse of depressive symptoms in patients with TRD who are in stable remission after treatment with AXS-05.	Relapse, Assessed by clinician-rated scales., Time from randomization to first relapse (up to 52 weeks)				NCT04608396			mechanistic evaluation of response in trd (merit)	treatment resistant depression|major depressive disorder	to evaluate the relapse prevention of axs-05 relative to placebo in subjects with treatment resistant depression (trd). this is a randomized, double-blind, placebo-controlled study to evaluate axs-05 compared to placebo in delaying relapse of depressive symptoms in patients with trd who are in stable remission after treatment with axs-05.	interventional	drug: axs-05|drug: placebo		mechanistic evaluation of response in trd (merit) | drug: axs-05|drug: placebo | to evaluate the relapse prevention of axs-05 relative to placebo in subjects with treatment resistant depression (trd). this is a randomized, double-blind, placebo-controlled study to evaluate axs-05 compared to placebo in delaying relapse of depressive symptoms in patients with trd who are in stable remission after …	digital-combined	axs-05; ect	moderate	device:ect; pharma:axs-05	Mechanistic Evaluation of Response in TRD (MERIT) | Treatment Resistant Depression|Major Depressive Disorder | To evaluate the relapse prevention of AXS-05 relative to placebo in subjects with treatment resistant depression (TRD). This is a randomized, double-blind, placebo-controlled study to evaluate AXS-05 compared to placebo in delaying relapse of depressive symptoms in patients with TRD who …	explicit	treatment-resistant; TRD; resistant depression	none	no
NCT04634669	NCT:NCT04634669	Open-Label Safety Study of AXS-05 in Subjects With TRD (EVOLVE)	Treatment Resistant Depression|Major Depressive Disorder	DRUG: AXS-05 (dextromethorphan-bupropion)	PHASE2	COMPLETED	186	INTERVENTIONAL	2020-09-23	2022-03-04	Axsome Therapeutics, Inc.	Clinical Research Site, Little Rock, Arkansas, 72209, United States|Clinical Research Site, Redlands, California, 92374, United States|Clinical Research Site, Sherman Oaks, California, 91403, United States|Clinical Research Site, Upland, California, 91786, United States|Clinical Research Site, Miami, Florida, 33122, United States|Clinical Research Site, North Miami, Florida, 33161, United States|…	This study is a multi-center, open-label trial to evaluate the long-term safety and efficacy of AXS-05 in subjects with treatment resistant depression (TRD) and major depressive disorder (MDD).	Incidence of treatment-emergent AEs (TEAEs) following dosing with AXS-05, Up to 15 months				NCT04634669			open-label safety study of axs-05 in subjects with trd (evolve)	treatment resistant depression|major depressive disorder	this study is a multi-center, open-label trial to evaluate the long-term safety and efficacy of axs-05 in subjects with treatment resistant depression (trd) and major depressive disorder (mdd).	interventional	drug: axs-05 (dextromethorphan-bupropion)		open-label safety study of axs-05 in subjects with trd (evolve) | drug: axs-05 (dextromethorphan-bupropion) | this study is a multi-center, open-label trial to evaluate the long-term safety and efficacy of axs-05 in subjects with treatment resistant depression (trd) and major depressive disorder (mdd). | incidence of treatment-emergent aes (teaes) following dosing with axs-05, up to 15 months |	digital-combined	axs-05; bupropion; dextromethorphan; ect	high	device:ect; pharma:bupropion,dextromethorphan,axs-05	Open-Label Safety Study of AXS-05 in Subjects With TRD (EVOLVE) | Treatment Resistant Depression|Major Depressive Disorder | This study is a multi-center, open-label trial to evaluate the long-term safety and efficacy of AXS-05 in subjects with treatment resistant depression (TRD) and major depressive disorder (MDD).	explicit	treatment-resistant; TRD; resistant depression	none	no
NCT04661475	NCT:NCT04661475	Dexmedetomidine Adjuvant Treatment for Depressed Patients Undergoing ECT	Depressive Disorder, Major	DRUG: Dexmedetomidine Injection [Precedex]|DRUG: Normal saline	PHASE4	UNKNOWN	76	INTERVENTIONAL	2021-06-01	2023-03-02	Sultan Qaboos University		Major depressive disorder (MDD) is a highly prevalent and disabling condition for which the currently available treatments are not fully effective. Existing unmet needs include rapid onset of action and optimal management of concurrent agitation. Preliminary data support Dexmedetomidine as an antidepressant with fast onset of action, which would be especially helpful for patients experiencing tre…	Montgomery-Asberg Depression Rating Scale, Change in MADRS (Montgomery-Asberg Depression Rating Scale) scores from baseline. * Response: \>50% reduction in MADRS from baseline and a score \<22 * Remission: MADRS ≤ 10, 1-3 WEEKS				NCT04661475			dexmedetomidine adjuvant treatment for depressed patients undergoing ect	depressive disorder, major	major depressive disorder (mdd) is a highly prevalent and disabling condition for which the currently available treatments are not fully effective. existing unmet needs include rapid onset of action and optimal management of concurrent agitation. preliminary data support dexmedetomidine as an antidepressant with fast onset of action, which would be especially helpful for patients experiencing tre…	interventional	drug: dexmedetomidine injection [precedex]|drug: normal saline		dexmedetomidine adjuvant treatment for depressed patients undergoing ect | drug: dexmedetomidine injection [precedex]|drug: normal saline | major depressive disorder (mdd) is a highly prevalent and disabling condition for which the currently available treatments are not fully effective. existing unmet needs include rapid onset of action and optimal management of concurrent agitation. preliminary …	digital-combined	adjunctive; antidepressant; ect	high	device:ect; pharma:antidepressant,adjunctive	Dexmedetomidine Adjuvant Treatment for Depressed Patients Undergoing ECT | Depressive Disorder, Major | Major depressive disorder (MDD) is a highly prevalent and disabling condition for which the currently available treatments are not fully effective. Existing unmet needs include rapid onset of action and optimal management of concurrent agitation. Preliminary data support Dexmedetomidine as an a…	explicit	treatment-resistant; resistant depression	MADRS	yes
NCT04670081	NCT:NCT04670081	Efficacy and Safety of Psilocybin in Treatment-Resistant Major Depression	Treatment-resistant Depression	DRUG: Psilocybin|DRUG: Psilocybin|DRUG: Nicotinamide	PHASE2	COMPLETED	144	INTERVENTIONAL	2021-06-10	2024-12-11	Central Institute of Mental Health, Mannheim	Charité Berlin, Campus Mitte, Department of Psychiatry and Psychotherapy, Berlin, 10117, Germany|Central Institute of Mental Health (CIMH), Mannheim, 68159, Germany	The study aims to investigate the safety and efficacy of oral psilocybin administered under supportive conditions in treatment-resistant major depression (TRD). The study is a bi-centric, prospective, randomized, active placebo-controlled study investigating the effects of 25 mg and 5 mg (p.o.) psilocybin versus placebo (100 mg nicotinamide) in a psychotherapeutic context in 144 patients with TRD…	Treatment Response (defined as a ≥ 50% drop in depressive symptom severity as measured by the Hamilton Rating Scale for Depression; HAM-D), The HAM-D is a 21-item rating scale to assess the severity of depressive symptoms after a semi-structured clinical interview. Items are rated on a scale from 0 (absent) to 4. The total score is calculated by summing the first 17 items (HAM-D17) and ranges bet…	% change in HAM-D total score, Baseline - 1 day/1 week/6 weeks after the first dose|Treatment Response (defined as a ≥ 50% drop in depressive symptom severity as measured by the Hamilton Rating Scale for Depression; HAM-D), Baseline - 1 day/1 week after the first dose|Treatment response (≥ 50% drop) and % change in HAM-D total score, Baseline - 12 weeks after the first dose|Treatment response (≥ …			NCT04670081			efficacy and safety of psilocybin in treatment-resistant major depression	treatment-resistant depression	the study aims to investigate the safety and efficacy of oral psilocybin administered under supportive conditions in treatment-resistant major depression (trd). the study is a bi-centric, prospective, randomized, active placebo-controlled study investigating the effects of 25 mg and 5 mg (p.o.) psilocybin versus placebo (100 mg nicotinamide) in a psychotherapeutic context in 144 patients with trd…	interventional	drug: psilocybin|drug: psilocybin|drug: nicotinamide		efficacy and safety of psilocybin in treatment-resistant major depression | drug: psilocybin|drug: psilocybin|drug: nicotinamide | the study aims to investigate the safety and efficacy of oral psilocybin administered under supportive conditions in treatment-resistant major depression (trd). the study is a bi-centric, prospective, randomized, active placebo-controlled study investigating the effec…	digital-combined	app; ect; online; psilocybin	high	device:ect; biologics:psilocybin; digital:app,online	Efficacy and Safety of Psilocybin in Treatment-Resistant Major Depression | Treatment-resistant Depression | The study aims to investigate the safety and efficacy of oral psilocybin administered under supportive conditions in treatment-resistant major depression (TRD). The study is a bi-centric, prospective, randomized, active placebo-controlled study investigating the effects of 25 mg and 5 mg (…	explicit	treatment-resistant; TRD; resistant depression	HDRS/HAMD	yes
NCT04680910	NCT:NCT04680910	Slow Wave Induction by Propofol to Eliminate Depression (SWIPED) I	Treatment-resistant Depression	DRUG: Propofol|DIAGNOSTIC_TEST: Electroencephalography (EEG)|DIAGNOSTIC_TEST: Slow-Wave Activity	PHASE1	ACTIVE_NOT_RECRUITING	15	INTERVENTIONAL	2021-01-14	2025-07-01	Washington University School of Medicine	Washington University School of Medicine/Barnes-Jewish Hospital, St Louis, Missouri, 63110, United States	Our hypothesis is that targeted propofol infusion in treatment-resistant depressed patients will induce slow wave activity during sedation and augment subsequent sleep slow wave activity. We will recruit 15 participants for this open label single arm Phase I trial. All participants will undergo two propofol infusions 2-6 days apart, with each infusion maximizing expression of EEG slow waves. To m…	Safety of Propofol Infusion, Adverse events and serious adverse events, including incidence, severity, and likelihood of relation to intervention. Evaluate whether serial propofol infusions are safe (\<5% serious adverse events directly attributable to infusions), Up to one week after propofol infusions|Feasibility of Propofol Infusion - Propofol SWA, Evaluate in geriatric TRD patients that propo…	Affects on suicidality, Evaluate whether propofol infusions are associated with augmented suicidality Change in Suicidality (C-SSRS) Suicidality screening for need of emergency psychiatric care., Up to 10 weeks after second infusion|Affects sleep structure, Evaluate changes in sleep structure Changes in duration of N3 and REM sleep and proportion of total sleep time for these stages. Delta sleep …			NCT04680910			slow wave induction by propofol to eliminate depression (swiped) i	treatment-resistant depression	our hypothesis is that targeted propofol infusion in treatment-resistant depressed patients will induce slow wave activity during sedation and augment subsequent sleep slow wave activity. we will recruit 15 participants for this open label single arm phase i trial. all participants will undergo two propofol infusions 2-6 days apart, with each infusion maximizing expression of eeg slow waves. to m…	interventional	drug: propofol|diagnostic_test: electroencephalography (eeg)|diagnostic_test: slow-wave activity		slow wave induction by propofol to eliminate depression (swiped) i | drug: propofol|diagnostic_test: electroencephalography (eeg)|diagnostic_test: slow-wave activity | our hypothesis is that targeted propofol infusion in treatment-resistant depressed patients will induce slow wave activity during sedation and augment subsequent sleep slow wave activity. we will recruit 15 participants for this op…	device	ect	moderate	device:ect	Slow Wave Induction by Propofol to Eliminate Depression (SWIPED) I | Treatment-resistant Depression | Our hypothesis is that targeted propofol infusion in treatment-resistant depressed patients will induce slow wave activity during sedation and augment subsequent sleep slow wave activity. We will recruit 15 participants for this open label single arm Phase I trial. All participants will undergo t…	explicit	treatment-resistant; resistant depression	none	no
[truncated: 91 more rows]
