# Supplementary material for: From Resistance to Redesign—The Emerging Logic of Hybrid Care in Treatment-Resistant Depression
Source: Brain Sci. 2026 Jun 4;16(6):612. doi: 10.3390/brainsci16060612 (PMC13297414; doi:10.3390/brainsci16060612)
Supplement: Supplementary file 1 [file brainsci-16-00612-s001.zip › Table S1.xlsx]

## Sheet: Summary
Re-classification of TRD trials — Summary
Total trials: 237 | Source: re-derivation from TRD_Master_final_with_endpoints_2025-09-18.xlsx
New class	N	% of total
device	114	48.1
pharmacological	85	35.9
biologics-novel	16	6.8
multimodal-non-digital	11	4.6
digital-hybrid	5	2.1
lifestyle-other	3	1.3
psychotherapy	2	0.8
unclassified	1	0.4
Total	237	100
Cross-tabulation: original class × new class
(rows = original; columns = new)
Original \ New	biologics-novel	device	digital-hybrid	lifestyle-other	multimodal-non-digital	pharmacological	psychotherapy	unclassified	Total
biologics-novel	1	0	0	0	0	0	0	0	1
device	0	46	0	0	1	9	0	0	56
digital-combined	15	68	5	3	10	71	2	1	175
pharma	0	0	0	0	0	5	0	0	5
Total	16	114	5	3	11	85	2	1	237

## Sheet: Class_x_Endpoint
Distribution of standard primary endpoint (MADRS or HDRS) by intervention class
New class	Standard endpoint: NO	Standard endpoint: YES	Total	% YES
biologics-novel	6	10	16	62.5
device	41	73	114	64.0351
digital-hybrid	2	3	5	60
lifestyle-other	1	2	3	66.6667
multimodal-non-digital	2	9	11	81.8182
pharmacological	34	51	85	60
psychotherapy	0	2	2	100
unclassified	1	0	1	0
Total	87	150	237	63.2911

## Sheet: Class_x_Phase
Trial phase by intervention class (re-classified)
New class	EARLY_PHASE1	Not specified	PHASE1	PHASE1|PHASE2	PHASE2	PHASE2|PHASE3	PHASE3	PHASE4	Total
biologics-novel	0	2	1	2	9	1	0	1	16
device	0	96	3	3	1	2	5	4	114
digital-hybrid	0	5	0	0	0	0	0	0	5
lifestyle-other	0	2	0	0	0	0	0	1	3
multimodal-non-digital	0	6	0	0	2	0	0	3	11
pharmacological	3	7	8	4	36	0	10	17	85
psychotherapy	0	2	0	0	0	0	0	0	2
unclassified	0	1	0	0	0	0	0	0	1
Total	3	121	12	9	48	3	15	26	237

## Sheet: Full_Audit
master_id	nct_id	title	interventions	original_class_mech	tags_in_interv	pattern	new_class	classification_reason	class_changed	needs_manual_review	review_reason	endpoint_standard	endpoint_scale	phase	status	enrollment	trd_flag
NCT00035321	NCT00035321	The Study of Olanzapine Plus Fluoxetine in Combination for Treatment of Treatment Resistant Depression	DRUG: Olanzapine|DRUG: Fluoxetine	digital-combined	DRUG	DRUG	pharmacological	pharmacological monotherapy or augmentation	TRUE	FALSE		yes	MADRS	PHASE3	COMPLETED	600	explicit
NCT00044681	NCT00044681	A Study of the Effectiveness and Safety of Risperidone to Augment SSRI Therapy in Patients With Treatment-resistant Depression	DRUG: risperidone	digital-combined	DRUG	DRUG	pharmacological	pharmacological monotherapy or augmentation	TRUE	FALSE		yes	MADRS	PHASE3	COMPLETED	258	explicit
NCT00070694	NCT00070694	An Investigation of the Antidepressant Efficacy of the 5-HT2A Antagonist, M100907, in Combination With Citalopram in Treatment Resistant Depression	DRUG: MDL100.907	digital-combined	DRUG	DRUG	pharmacological	pharmacological monotherapy or augmentation	TRUE	FALSE		no	none	PHASE2	COMPLETED	96	explicit
NCT00149071	NCT00149071	Transcranial Magnetic Stimulation (rTMS) Accelerates the Response to Escitalopram in Major Depression	DEVICE: rTMS|DEVICE: TMS|DEVICE: rTMS|DEVICE: rTMS	digital-combined	DEVICE	DEVICE	device	device-based monotherapy	TRUE	FALSE		no	none		COMPLETED	61	explicit
NCT00150839	NCT00150839	Hippocampal Volume in Young Patients With Major Depression Before and After Combined Antidepressive Therapy	DRUG: Mirtazapine|DRUG: Venlafaxine	digital-combined	DRUG	DRUG	pharmacological	pharmacological monotherapy or augmentation	TRUE	FALSE		no	none	PHASE4	COMPLETED	80	explicit
NCT00168376	NCT00168376	A Randomised Double-Blind Trial of Targeted Repetitive Transcranial Magnetic Stimulation in Major Depressive Disorder	DEVICE: Transcranial Magnetic Stimulation	digital-combined	DEVICE	DEVICE	device	device-based monotherapy	TRUE	FALSE		yes	MADRS		COMPLETED	60	explicit
NCT00179244	NCT00179244	Risperidone vs. Bupropion ER Augmentation of SSRIs in Treatment-Resistant Depression	DRUG: Rispridone (drug) and Bupropion ER (drug)	digital-combined	DRUG	DRUG	pharmacological	pharmacological monotherapy or augmentation	TRUE	FALSE		yes	MADRS	PHASE3	COMPLETED	30	explicit
NCT00203723	NCT00203723	Use of Risperidone in ECT for Treatment Resistant Depression	DRUG: Risperidone	device	DRUG	DEVICE+DRUG	multimodal-non-digital	device combined with drug and/or psychotherapy	TRUE	TRUE	device inferred from title, intervention field is drug-only	no	none	PHASE4	TERMINATED	45	explicit
NCT00220480	NCT00220480	A Naturalistic Study of the Efficacy and Safety of Escitalopram in Treatment Resistant Depression	DRUG: escitalopram	digital-combined	DRUG	DRUG	pharmacological	pharmacological monotherapy or augmentation	TRUE	FALSE		yes	MADRS		UNKNOWN	60	explicit
NCT00220636	NCT00220636	Abilify as an Adjunctive Treatment for Refractory Depression	DRUG: Aripiprazole	digital-combined	DRUG	DRUG	pharmacological	pharmacological monotherapy or augmentation	TRUE	FALSE		yes	HDRS/HAMD	PHASE4	COMPLETED	15	explicit
NCT00231959	NCT00231959	Effectiveness of Pramipexole for Treatment-Resistant Depression	DRUG: Pramipexole (Mirapex)|DRUG: Placebo	device	DRUG	DRUG	pharmacological	pharmacological monotherapy or augmentation	TRUE	FALSE		yes	MADRS	PHASE4	COMPLETED	65	explicit
NCT00262665	NCT00262665	Randomized, Placebo-controlled Trial of an AMPAkine in Major Depressive Disorder	DRUG: ORG 24448|DRUG: Placebo	digital-combined	DRUG	DRUG	pharmacological	pharmacological monotherapy or augmentation	TRUE	FALSE		yes	MADRS	PHASE2	WITHDRAWN	0	explicit
NCT00287703	NCT00287703	Pulsed Electro Magnetic Fields (PEMF) Treatment in Patients With Treatment-Resistant Major Depression in Ongoing Pharmacological Treatment of Depression	DEVICE: Pulsating Electro-Magnetic Fields|DEVICE: Pulsating Electro-Magnetic Fields sham	device	DEVICE	DEVICE	device	device-based monotherapy	FALSE	FALSE		yes	HDRS/HAMD	PHASE3	COMPLETED	50	explicit
NCT00294944	NCT00294944	The Effectiveness of Idazoxan in Treating TRD	DRUG: Idazoxan	digital-combined	DRUG	DRUG	pharmacological	pharmacological monotherapy or augmentation	TRUE	FALSE		no	none	PHASE3	WITHDRAWN		explicit
NCT00296686	NCT00296686	Sequential Tranylcypromine (TC), TC + Dextroamphetamine and TC + Triiodothyronine for Refractory Depression	DRUG: Tranylcypromine|DRUG: Dextroamphetamine|DRUG: Triiodothyronine	pharma	DRUG	DRUG	pharmacological	pharmacological monotherapy or augmentation	TRUE	FALSE		yes	HDRS/HAMD	PHASE4	TERMINATED	31	explicit
NCT00304746	NCT00304746	AndroGel in Men With Major Depression and Incomplete Response to Antidepressant Treatment	DRUG: Testosterone gel|DRUG: Placebo	digital-combined	DRUG	DRUG	pharmacological	pharmacological monotherapy or augmentation	TRUE	FALSE		yes	HDRS/HAMD	PHASE4	COMPLETED	100	explicit
NCT00367003	NCT00367003	Deep Brain Stimulation for Treatment Resistant Depression	DEVICE: Deep Brain Stimulation	digital-combined	DEVICE	DEVICE	device	device-based monotherapy	TRUE	FALSE		yes	HDRS/HAMD		ACTIVE_NOT_RECRUITING	37	explicit
NCT00367341	NCT00367341	Imaging Predictors of Treatment Response in Depression	DRUG: escitalopram|BEHAVIORAL: Cognitive Behavioral Therapy (CBT)	digital-combined	BEHAVIORAL|DRUG	PSY+DRUG	multimodal-non-digital	psychotherapy + drug combination	TRUE	FALSE		yes	HDRS/HAMD		COMPLETED	82	explicit
NCT00370058	NCT00370058	Study on the Influence of Electroconvulsive Therapy (ECT) on Homocysteine Levels	PROCEDURE: ECT treatment	device	PROCEDURE	DEVICE	device	device-based monotherapy	FALSE	FALSE		no	none	PHASE4	COMPLETED	10	explicit
NCT00380042	NCT00380042	Assessment of the Safety and Effectiveness of Cortical Stimulation in Subjects With Major Depressive Disorder	DEVICE: Cortical Stimulation|DEVICE: Sham	device	DEVICE	DEVICE	device	device-based monotherapy	FALSE	FALSE		yes	HDRS/HAMD	PHASE1	TERMINATED	12	explicit
NCT00402220	NCT00402220	A Double-blind Sham Controlled Trial of rTMS in Treatment Resistant Major Depression	DRUG: TMS|DEVICE: Sham TMS	digital-combined	DEVICE|DRUG	DEVICE+DRUG	multimodal-non-digital	device combined with drug and/or psychotherapy	TRUE	FALSE		yes	HDRS/HAMD		COMPLETED	67	explicit
NCT00408031	NCT00408031	D-cycloserine for Major Depressive Disorder	DRUG: D-cycloserine	digital-combined	DRUG	DRUG	pharmacological	pharmacological monotherapy or augmentation	TRUE	FALSE		yes	HDRS/HAMD	PHASE2	COMPLETED	26	explicit
NCT00463580	NCT00463580	A Study of Infliximab for Treatment Resistant Major Depression	DRUG: Infliximab|DRUG: Placebo	digital-combined	DRUG	DRUG+BIOLOGIC	biologics-novel	biologic intervention (psychedelic/mAb/FMT/botulinum/cytokine)	TRUE	FALSE		yes	HDRS/HAMD	PHASE4	COMPLETED	60	explicit
NCT00481026	NCT00481026	A Double Blind Sham Controlled Trial of tDCS in Treating Schizophrenia and Depression	DEVICE: transcranial direct current stimulation (tDCS)|DEVICE: active tDCS	digital-combined	DEVICE	DEVICE	device	device-based monotherapy	TRUE	FALSE		no	none		COMPLETED	31	explicit
NCT00491686	NCT00491686	AZD6765 for Treatment Resistant Depression	DRUG: AZD6765	digital-combined	DRUG	DRUG	pharmacological	pharmacological monotherapy or augmentation	TRUE	FALSE		yes	MADRS	PHASE2	COMPLETED	34	explicit
NCT00517387	NCT00517387	The Effects of Quetiapine XR on Cognition, Mood and Anxiety Symptoms in SSRI-Resistant Unipolar Depression	DRUG: Quetiapine XR	digital-combined	DRUG	DRUG	pharmacological	pharmacological monotherapy or augmentation	TRUE	FALSE		no	none	PHASE3	COMPLETED	64	explicit
NCT00531726	NCT00531726	Berlin Deep Brain Stimulation Depression Study	DEVICE: DBS of Cg25	device	DEVICE	DEVICE	device	device-based monotherapy	FALSE	FALSE		yes	HDRS/HAMD		COMPLETED	11	explicit
NCT00533832	NCT00533832	Pivotal Trial (D02) of Vagus Nerve Stimulation (VNS) for Treatment-Resistant Depression (TRD)	DEVICE: vagus nerve stimulation (VNS)	device	DEVICE	DEVICE	device	device-based monotherapy	FALSE	FALSE		no	none		COMPLETED	266	explicit
NCT00565617	NCT00565617	Epidural Cortical Stimulation for Depression	DEVICE: Synergy, Epidural cortical stimulation	digital-combined	DEVICE	DEVICE	device	device-based monotherapy	TRUE	FALSE		yes	HDRS/HAMD		ACTIVE_NOT_RECRUITING	5	explicit
NCT00608543	NCT00608543	Aripiprazole Augmentation of SSRI Therapy in Treatment Refractory Depression	DRUG: Aripiprazole	digital-combined	DRUG	DRUG	pharmacological	pharmacological monotherapy or augmentation	TRUE	FALSE		no	none	PHASE4	COMPLETED	17	explicit
NCT00667680	NCT00667680	Transcranial Direct Current Stimulation (tDCS) in Treatment-resistant Depression	DEVICE: Transcranial direct current stimulation (tDCS) - Eldith DC-Stimulator	digital-combined	DEVICE	DEVICE	device	device-based monotherapy	TRUE	FALSE		yes	HDRS/HAMD	PHASE2	COMPLETED	20	explicit
NCT00704860	NCT00704860	Treatment-Resistant Depression, Hippocampus Atrophy and Serotonin Genetic Polymorphism	OTHER: Open label pharmacotherapy	digital-combined	OTHER	DRUG	pharmacological	pharmacological monotherapy or augmentation	TRUE	FALSE		no	none	PHASE4	COMPLETED	27	explicit
NCT00770783	NCT00770783	Magnetic Seizure Therapy (MST) for Treatment Resistant Major Depression	DEVICE: Thymatron|DEVICE: Tonica MagPro MST	device	DEVICE	DEVICE	device	device-based monotherapy	FALSE	FALSE		no	none	PHASE3	COMPLETED	30	explicit
NCT00789854	NCT00789854	Comparing Quetiapine XR Monotherapy and Augmentation With Lithium Augmentation in TRD Patients	DRUG: Quetiapine XR|DRUG: Lithium carbonate|DRUG: SSRI/Venlafaxine	digital-combined	DRUG	DRUG	pharmacological	pharmacological monotherapy or augmentation	TRUE	FALSE		yes	MADRS	PHASE3	COMPLETED	688	explicit
NCT00871299	NCT00871299	Practicing Alternative Techniques to Heal From Depression: The PATH-D Study	BEHAVIORAL: Mindfulness Based Cognitive Therapy|BEHAVIORAL: Health Enhancement Program and medication management	digital-combined	BEHAVIORAL	PSY	psychotherapy	psychotherapy monotherapy	TRUE	FALSE		yes	HDRS/HAMD		COMPLETED	173	explicit
NCT00922064	NCT00922064	Effects of Electroconvulsive Therapy (ECT) on Serotonin-1A Receptor Binding	PROCEDURE: ECT	digital-combined	PROCEDURE	DEVICE	device	device-based monotherapy	TRUE	FALSE		no	none	PHASE4	COMPLETED	12	explicit
NCT00953745	NCT00953745	Dopaminergic Effects of Adjunctive Aripiprazole on the Brain in Treatment-Resistant Depression	DRUG: Escitalopram|DRUG: Aripiprazole|DRUG: Placebo Capsule|DRUG: Placebo Tablet	digital-combined	DRUG	DRUG	pharmacological	pharmacological monotherapy or augmentation	TRUE	FALSE		no	none		COMPLETED	43	explicit
NCT00986479	NCT00986479	This is a Study to Determine the Antidepressant Effects of AZD6765	DRUG: AZD6765|DRUG: Placebo to AZD6765	digital-combined	DRUG	DRUG	pharmacological	pharmacological monotherapy or augmentation	TRUE	FALSE		yes	MADRS	PHASE2	COMPLETED	22	explicit
NCT01031810	NCT01031810	PET Biomarkers in Treatment Resistant Depression	DRUG: tranylcypromine	digital-combined	DRUG	DRUG	pharmacological	pharmacological monotherapy or augmentation	TRUE	FALSE		yes	HDRS/HAMD	PHASE4	TERMINATED	13	explicit
NCT01071538	NCT01071538	Buprenorphine for Late-Life Treatment Resistant Depression	DRUG: Buprenorphine	device	DRUG	DRUG	pharmacological	pharmacological monotherapy or augmentation	TRUE	FALSE		yes	MADRS	PHASE2	COMPLETED	15	explicit
NCT01095263	NCT01095263	Effects of Deep Brain Stimulation in Treatment Resistant Major Depression	DEVICE: DBS|DEVICE: No Stimulation (Sham)	digital-combined	DEVICE	DEVICE	device	device-based monotherapy	TRUE	FALSE		yes	both	PHASE1	COMPLETED	7	explicit
NCT01114698	NCT01114698	A Safety and Efficacy Study of JNJ26489112 in Patients With Treatment-Resistant Major Depressive Disorder	DRUG: Venlafaxine XR|DRUG: Placebo|DRUG: JNJ26489112	digital-combined	DRUG	DRUG	pharmacological	pharmacological monotherapy or augmentation	TRUE	FALSE		yes	MADRS	PHASE2	TERMINATED	12	explicit
NCT01128452	NCT01128452	Safety and Efficacy of EVT 101 in Treatment-Resistant Depression	DRUG: EVT 101|DRUG: Placebo	digital-combined	DRUG	DRUG	pharmacological	pharmacological monotherapy or augmentation	TRUE	FALSE		no	none	PHASE2	TERMINATED	8	explicit
NCT01175616	NCT01175616	Creatine Augmentation in Veterans With SSRI-Resistant Major Depression	DRUG: Creatine	digital-combined	DRUG	DRUG	pharmacological	pharmacological monotherapy or augmentation	TRUE	FALSE		yes	MADRS	PHASE4	WITHDRAWN	0	explicit
NCT01204918	NCT01204918	Efficacy and Tolerability of Riluzole in Treatment Resistant Depression	DRUG: Riluzole|DRUG: placebo	digital-combined	DRUG	DRUG	pharmacological	pharmacological monotherapy or augmentation	TRUE	FALSE		yes	MADRS	PHASE2	COMPLETED	104	explicit
NCT01234558	NCT01234558	Single IV Dose of GLYX-13 in Patients With Treatment-Resistant Depression	DRUG: GLYX-13	device	DRUG	DRUG	pharmacological	pharmacological monotherapy or augmentation	TRUE	FALSE		no	none	PHASE2	COMPLETED	115	explicit
NCT01239888	NCT01239888	Oxytocin and Tibolone Adjuncts in Treatment Resistant Depression - A Pilot Study	DRUG: Oxytocin|DRUG: Oxytocin and Tibolone|DRUG: Placebo	pharma	DRUG	DRUG	pharmacological	pharmacological monotherapy or augmentation	TRUE	FALSE		yes	MADRS	PHASE1	UNKNOWN	15	explicit
NCT01268137	NCT01268137	DBS in Treatment Resistant Major Depression	PROCEDURE: Deep Brain Stimulation	device	PROCEDURE	DEVICE	device	device-based monotherapy	FALSE	FALSE		yes	HDRS/HAMD	PHASE3	UNKNOWN	8	explicit
NCT01309945	NCT01309945	Efficacy and Safety of Flexibly Dosed BMS-820836 in the Treatment of Patients With Treatment Resistant Major Depression	DRUG: Duloxetine|DRUG: Placebo matching with BMS-820836|DRUG: BMS-820836|DRUG: Duloxetine|DRUG: Placebo matching with Duloxetine	pharma	DRUG	DRUG	pharmacological	pharmacological monotherapy or augmentation	TRUE	FALSE		yes	MADRS	PHASE2	COMPLETED	889	explicit
NCT01331330	NCT01331330	European Deep Brain Stimulation (DBS) Depression Study	DEVICE: Deep Brain Stimulation|DEVICE: Deep Brain Stimulation	digital-combined	DEVICE	DEVICE	device	device-based monotherapy	TRUE	FALSE		yes	MADRS		COMPLETED	9	explicit
NCT01353092	NCT01353092	Pulsating ElectroMagnetive Treatment (PEMF) at Treatment Resistant Depression	DEVICE: Re5 Pulsating ElectroMagnetic Fields|DEVICE: Re5 Pulsating ElectroMagnetic Fields (PEMF)	device	DEVICE	DEVICE	device	device-based monotherapy	FALSE	FALSE		yes	HDRS/HAMD	PHASE3	COMPLETED	65	explicit
NCT01361555	NCT01361555	Long-term Safety and Tolerability of BMS-820836 in the Treatment of Patients With Treatment Resistant Major Depression	DRUG: Placebo matching with BMS-820836|DRUG: BMS-820836|DRUG: BMS-820836|DRUG: BMS-820836	device	DRUG	DRUG	pharmacological	pharmacological monotherapy or augmentation	TRUE	FALSE		no	none	PHASE2	TERMINATED	789	explicit
NCT01369095	NCT01369095	Efficacy and Safety of Fixed Doses of BMS 820836 in the Treatment of Patients With Treatment Resistant Major Depression	DRUG: Duloxetine|DRUG: Escitalopram|DRUG: BMS-820836 Placebo|DRUG: BMS-820836|DRUG: BMS-820836|DRUG: BMS-820836|DRUG: BMS-820836	pharma	DRUG	DRUG	pharmacological	pharmacological monotherapy or augmentation	TRUE	FALSE		yes	MADRS	PHASE2	COMPLETED	976	explicit
NCT01392287	NCT01392287	Treatment Resistant Geriatric Depression in Primary Care	DRUG: Memantine	digital-combined	DRUG	DRUG	pharmacological	pharmacological monotherapy or augmentation	TRUE	FALSE		no	none	PHASE1	COMPLETED	12	explicit
NCT01407575	NCT01407575	Buprenorphine for Treatment Resistant Depression	DRUG: Buprenorphine|DRUG: Placebo	device	DRUG	DRUG	pharmacological	pharmacological monotherapy or augmentation	TRUE	FALSE		yes	MADRS	PHASE3	COMPLETED	13	explicit
NCT01426516	NCT01426516	Pharmacogenomics for Antidepressant Guidance and Education 1 (PAGE-1_AG1)	DEVICE: Genecept Assay	digital-combined	DEVICE	DEVICE+PGX	device	device-based monotherapy	TRUE	FALSE		no	none		TERMINATED	29	explicit
NCT01431001	NCT01431001	Pilot Study in Multi-Coil Repetitive Transcranial Magnetic Stimulation (rTMS) for Treatment Resistant Depression	DEVICE: Cervel Neurotech Deep Shaped-Field repetitive transcranial magnetic stimulator (DSF-rTMS)	device	DEVICE	DEVICE	device	device-based monotherapy	FALSE	FALSE		yes	HDRS/HAMD		COMPLETED	40	explicit
NCT01435148	NCT01435148	Deep Brain Stimulation in Treatment Resistant Depression	PROCEDURE: Deep Brain Stimulation, implanted	digital-combined	PROCEDURE	DEVICE	device	device-based monotherapy	TRUE	FALSE		yes	MADRS		UNKNOWN	8	explicit
NCT01438242	NCT01438242	An Open Label Study of the Genecept™ Assay in Treatment Resistant Depression	DEVICE: Genecept Assay	digital-combined	DEVICE	DEVICE+PGX	device	device-based monotherapy	TRUE	FALSE		no	none		WITHDRAWN	0	explicit
NCT01507155	NCT01507155	An Open Label Study of Clinical Utility and Patient Outcomes of the Genecept Assay	DEVICE: Genecept Assay	device	DEVICE	DEVICE+PGX	device	device-based monotherapy	FALSE	FALSE		no	none		COMPLETED	685	explicit
NCT01514435	NCT01514435	Changes in Cerebral Glucose Metabolism After Electroconvulsive Therapy (ECT)	DEVICE: Electroconvulsive therapy|DEVICE: 18-Fluoro-desoxy-glucose positron emission tomography	digital-combined	DEVICE	DEVICE	device	device-based monotherapy	TRUE	FALSE		no	none		COMPLETED	13	explicit
NCT01515215	NCT01515215	Repetitive Transcranial Magnetic Stimulation (rTMS) for Treatment Resistant Depressive Disorder	DEVICE: Repetitive Transcranial Magnetic Stimulation	digital-combined	DEVICE	DEVICE	device	device-based monotherapy	TRUE	FALSE		no	none		COMPLETED	107	explicit
NCT01601210	NCT01601210	Dose-Ranging Trial of Creatine Augmentation for Adolescent Females With Treatment-Resistant Major Depressive Disorder	DRUG: Creatine monohydrate or placebo	digital-combined	DRUG	DRUG	pharmacological	pharmacological monotherapy or augmentation	TRUE	FALSE		no	none	EARLY_PHASE1	COMPLETED	32	explicit
NCT01677078	NCT01677078	Coupling Repetitive Transcranial Magnetic Stimulation With a Neuronavigation System in Treatment Resistant Depression	DEVICE: Neuronavigation system|DEVICE: Standard localisation method	digital-combined	DEVICE	DEVICE	device	device-based monotherapy	TRUE	FALSE		yes	MADRS		COMPLETED	107	explicit
NCT01798407	NCT01798407	DBS of the Lateral Habenula in Treatment-Resistant Depression	DEVICE: Activa Tremor Control Sys (DBS Implant)|OTHER: Randomized, staggered withdrawal phase	digital-combined	DEVICE|OTHER	DEVICE	device	device-based monotherapy	TRUE	FALSE		yes	HDRS/HAMD		ACTIVE_NOT_RECRUITING	6	explicit
NCT01801319	NCT01801319	A Clinical Evaluation of Subcallosal Cingulate Gyrus Deep Brain Stimulation for Treatment-Resistant Depression	DEVICE: Libra Deep Brain Stimulation System	device	DEVICE	DEVICE	device	device-based monotherapy	FALSE	FALSE		yes	HDRS/HAMD		UNKNOWN	40	explicit
NCT01832805	NCT01832805	Theta Burst Study Ghent	OTHER: Theta burst stimulation.	digital-combined	OTHER	DEVICE	device	device-based monotherapy	TRUE	FALSE		yes	HDRS/HAMD		COMPLETED	40	explicit
NCT01860157	NCT01860157	Deep rTMS for Treatment-Resistant Late-life Depression	DEVICE: Brainsway H1-Coil Deep TMS System (Sham treatment)|DEVICE: Brainsway H1-Coil Deep TMS System	digital-combined	DEVICE	DEVICE	device	device-based monotherapy	TRUE	FALSE		yes	HDRS/HAMD		COMPLETED	58	explicit
NCT01882829	NCT01882829	Nuedexta in Treatment-Resistant Major Depression	DRUG: dextromethorphan/quinidine	digital-combined	DRUG	DRUG	pharmacological	pharmacological monotherapy or augmentation	TRUE	FALSE		yes	MADRS	PHASE2	COMPLETED	20	explicit
NCT01913535	NCT01913535	Proof-of-Concept Trial of CERC-501 Augmentation of Antidepressant Therapy in Treatment-Resistant Depression	DRUG: CERC-501|DRUG: Placebo	digital-combined	DRUG	DRUG	pharmacological	pharmacological monotherapy or augmentation	TRUE	FALSE		yes	HDRS/HAMD	PHASE2	TERMINATED	8	explicit
NCT01921543	NCT01921543	Deep Brain Stimulation in Treatment Refractory Depression	DEVICE: ITP Stimulation|DEVICE: CI/BNST stimulation|DEVICE: No stimulation	digital-combined	DEVICE	DEVICE	device	device-based monotherapy	TRUE	FALSE		yes	HDRS/HAMD	PHASE1|PHASE2	TERMINATED	7	explicit
NCT01944644	NCT01944644	Low Field Magnetic Stimulation for Treatment Resistant Depression	DEVICE: Active Low Field Magnetic Stimulation|DEVICE: Sham Low Field Magnetic Stimulation	device	DEVICE	DEVICE	device	device-based monotherapy	FALSE	FALSE		yes	HDRS/HAMD		COMPLETED	66	explicit
NCT01983904	NCT01983904	DBS for Treatment Resistant Depression	DEVICE: deep brain stimulation with short & long pulse width	digital-combined	DEVICE	DEVICE	device	device-based monotherapy	TRUE	FALSE		yes	HDRS/HAMD		COMPLETED	22	explicit
NCT02046330	NCT02046330	Deep Brain Stimulation (DBS) Therapy for Treatment Resistant Depression	DEVICE: Deep Brain Stimulation Model 3387 Model 3389	digital-combined	DEVICE	DEVICE	device	device-based monotherapy	TRUE	FALSE		yes	MADRS		RECRUITING	16	explicit
NCT02049385	NCT02049385	Does Enhanced Glutamate Transporter Function Produce Antidepressant Effects in People With Major Depression?	DRUG: Diazoxide|DRUG: Placebo	digital-combined	DRUG	DRUG	pharmacological	pharmacological monotherapy or augmentation	TRUE	FALSE		yes	MADRS	PHASE1|PHASE2	TERMINATED	10	explicit
NCT02125799	NCT02125799	Accelerated rTMS for Treatment-Resistant Major Depression	DEVICE: Accelerated HF-rTMS (Magstim Rapid 2 stimulator)	digital-combined	DEVICE	DEVICE	device	device-based monotherapy	TRUE	FALSE		no	none	PHASE2|PHASE3	COMPLETED	20	explicit
NCT02134808	NCT02134808	Creatine Augmentation for Adolescent Females With Treatment-Resistant Major Depressive Disorder	DRUG: Creatine|DRUG: Placebo	digital-combined	DRUG	DRUG	pharmacological	pharmacological monotherapy or augmentation	TRUE	FALSE		no	none	PHASE4	COMPLETED	71	explicit
NCT02141776	NCT02141776	Comparison of Anodal Transcranial Direct Current Stimulation (t-DCS) and Sham Stimulation in Patients With Treatment-resistant Depression	DEVICE: Transcranial direct current stimulation (t-DCS)|OTHER: Sham Controlled Arm	digital-combined	DEVICE|OTHER	DEVICE	device	device-based monotherapy	TRUE	FALSE		yes	MADRS	PHASE4	COMPLETED	3	explicit
NCT02153502	NCT02153502	Efficacy, Safety, and Tolerability Study of AVP-786 as an Adjunctive Therapy in Patients With Major Depressive Disorder With an Inadequate Response to Antidepressant Treatment	DRUG: AVP-786 (d6-dextromethorphan hydrobromide and quinidine sulfate combination)|DRUG: Placebo	digital-combined	DRUG	DRUG	pharmacological	pharmacological monotherapy or augmentation	TRUE	FALSE		yes	MADRS	PHASE2	COMPLETED	206	explicit
NCT02176291	NCT02176291	Incomplete Response in Late-Life Depression: Getting to Remission With Buprenorphine	DRUG: Buprenorphine|DRUG: Placebo	device	DRUG	DRUG	pharmacological	pharmacological monotherapy or augmentation	TRUE	FALSE		yes	MADRS	PHASE2	COMPLETED	31	explicit
NCT02181231	NCT02181231	Buprenorphine Used With Treatment Resistant Depression in Older Adults	DRUG: venlafaxine XR|DRUG: buprenorphine|DRUG: Placebo	digital-combined	DRUG	DRUG	pharmacological	pharmacological monotherapy or augmentation	TRUE	FALSE		yes	MADRS	PHASE1|PHASE2	COMPLETED	18	explicit
NCT02263248	NCT02263248	Incomplete Response in Late-Life Depression: Getting to Remission With Buprenorphine	DRUG: venlafaxine|DRUG: buprenorphine|DRUG: placebo	digital-combined	DRUG	DRUG	pharmacological	pharmacological monotherapy or augmentation	TRUE	FALSE		yes	MADRS	PHASE1|PHASE2	COMPLETED	56	explicit
NCT02269540	NCT02269540	A New Treatment Approach for Major Depressive Disorder Based Upon Targeting Monoamine Oxidase A (MAO-A)	DRUG: Sertraline|DRUG: Citalopram|DRUG: N-acetylcysteine (NAC)|DRUG: Existing depression medication treatment	digital-combined	DRUG	DRUG	pharmacological	pharmacological monotherapy or augmentation	TRUE	FALSE		no	none	EARLY_PHASE1	COMPLETED	10	explicit
NCT02356107	NCT02356107	5-hydroxytryptophan and Creatine for Treatment Resistant Depression Associated With Hypoxia in Females	DRUG: 5-hydroxytryptophan and Creatine monohydrate	digital-combined	DRUG	DRUG	pharmacological	pharmacological monotherapy or augmentation	TRUE	FALSE		yes	HDRS/HAMD	PHASE4	COMPLETED	15	explicit
NCT02362529	NCT02362529	Biomarkers of Neuroinflammation and Anti-Inflammatory Treatments in Major Depressive Disorder	DRUG: Minocycline|DRUG: Placebo|DRUG: Celecoxib	digital-combined	DRUG	DRUG	pharmacological	pharmacological monotherapy or augmentation	TRUE	FALSE		no	none	EARLY_PHASE1	COMPLETED	115	explicit
NCT02376491	NCT02376491	Efficacy of Intermittent ThetaBurst Stimulation Compared to 10 Hz Stimulation on Dorsolateral Prefrontal Cortex in Treatment Resistant Major Depressive Disorder: a Double-blind Randomized Study	DEVICE: Transcranial magnetic stimulation	device	DEVICE	DEVICE	device	device-based monotherapy	FALSE	FALSE		yes	MADRS		COMPLETED	60	explicit
NCT02383693	NCT02383693	Maintenance rTMS for Treatment-resistant Depression (TRD): a One-year Double Blind Controlled Study	DEVICE: Repetitive Transcranial Magnetic Stimulation	digital-combined	DEVICE	DEVICE	device	device-based monotherapy	TRUE	FALSE		yes	HDRS/HAMD	PHASE2|PHASE3	UNKNOWN	40	explicit
NCT02452892	NCT02452892	Low Field Magnetic Stimulation (LFMS) in Subjects With Treatment-Resistant Depression (TRD)	DEVICE: LFMS	device	DEVICE	DEVICE	device	device-based monotherapy	FALSE	FALSE		no	none		COMPLETED	122	explicit
NCT02456948	NCT02456948	Adjunct Minocyline in Treatment-resistant Depression	DRUG: Minocycline|DRUG: Placebo	digital-combined	DRUG	DRUG	pharmacological	pharmacological monotherapy or augmentation	TRUE	FALSE		yes	MADRS	PHASE2	COMPLETED	168	explicit
NCT02466230	NCT02466230	Antidepressant Mechanisms of Transcranial Magnetic Stimulation	DEVICE: Repetitive transcranial magnetic stimulation	digital-combined	DEVICE	DEVICE	device	device-based monotherapy	TRUE	FALSE		yes	HDRS/HAMD		COMPLETED	28	explicit
NCT02530164	NCT02530164	Transcranial Direct Current Stimulation (tDCS) As Treatment for Major Depression	DEVICE: Transcranial direct current stimulation (tDCS)	digital-combined	DEVICE	DEVICE	device	device-based monotherapy	TRUE	FALSE		yes	MADRS		COMPLETED	163	explicit
NCT02667041	NCT02667041	NeuroQore rTMS (Monophasic vs. Biphasic) for Major Depressive Disorder: A Randomized Controlled Pilot Trial	DEVICE: NeuroQore rTMS Device	digital-combined	DEVICE	DEVICE	device	device-based monotherapy	TRUE	FALSE		yes	MADRS		COMPLETED	20	explicit
NCT02741791	NCT02741791	A Study to Assess the Efficacy and Safety of AXS-05 in Subjects With Treatment Resistant Major Depressive Disorder	DRUG: AXS-05|DRUG: Bupropion	digital-combined	DRUG	DRUG	pharmacological	pharmacological monotherapy or augmentation	TRUE	FALSE		yes	MADRS	PHASE3	COMPLETED	312	explicit
NCT02830399	NCT02830399	Clinical Trial on Efficacy of rTMS to Improve ECT in Treatment-Resistant Depression	DEVICE: active rTMS-ECT|DEVICE: sham rTMS-ECT	device	DEVICE	DEVICE	device	device-based monotherapy	FALSE	FALSE		no	none		COMPLETED	56	explicit
NCT02900092	NCT02900092	Augmentation of Treatment-Resistant Depression With An Analog of the Neuroactive Steroid Allopregnanolone	DRUG: Ganaxolone	digital-combined	DRUG	DRUG	pharmacological	pharmacological monotherapy or augmentation	TRUE	FALSE		yes	MADRS		COMPLETED	10	explicit
NCT02914769	NCT02914769	Antidepressant Effects of Ayahuasca: a Randomized Placebo Controlled Trial in Treatment Resistant Depression	DRUG: Ayahuasca|DRUG: placebo	digital-combined	DRUG	DRUG+BIOLOGIC	biologics-novel	biologic intervention (psychedelic/mAb/FMT/botulinum/cytokine)	TRUE	FALSE		yes	HDRS/HAMD	PHASE1|PHASE2	COMPLETED	35	explicit
NCT02922725	NCT02922725	Placebo-controlled Trial of 5-hydroxytryptophan and Creatine for SSRI or SNRI Augmentation in Treatment Resistant Depression in Females	DRUG: 5-hydroxytryptophan and Creatine|OTHER: Placebo control	digital-combined	DRUG|OTHER	DRUG	pharmacological	pharmacological monotherapy or augmentation	TRUE	FALSE		yes	HDRS/HAMD	PHASE4	TERMINATED	32	explicit
NCT02942368	NCT02942368	Adaptive tDCS for Treatment-Resistant MDD	DEVICE: tDCS	digital-combined	DEVICE	DEVICE	device	device-based monotherapy	TRUE	FALSE		yes	MADRS		ACTIVE_NOT_RECRUITING	25	explicit
NCT02960763	NCT02960763	Optimizing Outcomes of Treatment-Resistant Depression in Older Adults	DRUG: Aripiprazole Augmentation|DRUG: Bupropion Augmentation|DRUG: Switch to bupropion|DRUG: Lithium Augmentation|DRUG: Switch to nortriptyline	digital-combined	DRUG	DRUG	pharmacological	pharmacological monotherapy or augmentation	TRUE	FALSE		yes	MADRS	PHASE4	COMPLETED	742	explicit
NCT02972398	NCT02972398	N-Acetyl Cysteine Supplementation in Therapy Refractory Major Depressive Disorders	DRUG: N-acetylcysteine|DRUG: placebo comparator of N-acetylcysteine	digital-combined	DRUG	DRUG	pharmacological	pharmacological monotherapy or augmentation	TRUE	FALSE		yes	HDRS/HAMD		UNKNOWN	200	accepted_absent
NCT02977299	NCT02977299	Comparative Effectiveness Research Trial for Antidepressant Incomplete and Non-responders With TRD	DRUG: Aripiprazole|DEVICE: Repetitive transcranial magnetic stimulation (rTMS)|DRUG: Venlafaxine XR	digital-combined	DEVICE|DRUG	DEVICE+DRUG	multimodal-non-digital	device combined with drug and/or psychotherapy	TRUE	FALSE		yes	MADRS	PHASE4	COMPLETED	278	explicit
NCT02994433	NCT02994433	NMDA Receptor Antagonist Nitrous Oxide Targets Affective Brain Circuits	DRUG: Nitrous Oxide|DRUG: Placebo gas|DEVICE: MRI	digital-combined	DEVICE|DRUG	DRUG	pharmacological	pharmacological monotherapy or augmentation	TRUE	FALSE		no	none	PHASE1	TERMINATED	49	explicit
NCT03051256	NCT03051256	Safety, Tolerability, PK Profile, and Symptom Response of a 7-Day Dosing With 25 mg or 50 mg Daily of REL-1017 in MDD	DRUG: REL-1017|DRUG: Placebo	digital-combined	DRUG	DRUG	pharmacological	pharmacological monotherapy or augmentation	TRUE	FALSE		no	none	PHASE2	COMPLETED	62	explicit
NCT03079297	NCT03079297	Rapid Antidepressant Effects of Leucine	DRUG: L-Leucine|OTHER: Maltodextrin	digital-combined	DRUG|OTHER	DRUG	pharmacological	pharmacological monotherapy or augmentation	TRUE	FALSE		no	none	PHASE2	TERMINATED	16	accepted_absent
NCT03113890	NCT03113890	McLean and Genomind Prospective Study	GENETIC: Phlebotomy - Folate|GENETIC: Cheek Swab|OTHER: Self-report surveys	device	GENETIC|OTHER	PGX	pharmacological	pharmacogenomic assay (drug-selection tool)	TRUE	FALSE		no	none		COMPLETED	75	explicit
NCT03114891	NCT03114891	Accelerated TMS to a Novel Brain Target in MDD and PTSD	DEVICE: Transcranial Magnetic Stimulation (TMS)|BEHAVIORAL: Task|PROCEDURE: fMRI-guided TMS target	digital-combined	BEHAVIORAL|DEVICE|PROCEDURE	DEVICE	device	device-based monotherapy	TRUE	FALSE		yes	MADRS		COMPLETED	50	explicit
NCT03152409	NCT03152409	Salicylic Augmentation in Depression	DRUG: Aspirin 325mg|DRUG: Placebo Oral Tablet	digital-combined	DRUG	DRUG	pharmacological	pharmacological monotherapy or augmentation	TRUE	FALSE		yes	HDRS/HAMD	PHASE2	TERMINATED	32	explicit
NCT03191058	NCT03191058	Confirmatory Efficacy and Safety Trial of Magnetic Seizure Therapy for Depression	DEVICE: Magnetic Seizure Therapy|DEVICE: Electroconvulsive Therapy	device	DEVICE	DEVICE	device	device-based monotherapy	FALSE	FALSE		yes	HDRS/HAMD		COMPLETED	219	explicit
NCT03240692	NCT03240692	Stanford Accelerated Intelligent Neuromodulation Therapy for Treatment-Resistant Depression: OL Cohort	DEVICE: Accelerated theta-burst stimulation treatment	digital-combined	DEVICE	DEVICE	device	device-based monotherapy	TRUE	FALSE		yes	MADRS		COMPLETED	23	explicit
NCT03254017	NCT03254017	Remotely Programmed Deep Brain Stimulation of the Bilateral Habenula for Treatment- Resistant Major Depression: An Open Label Pilot Trial	PROCEDURE: Bilateral surgical implantation of DBS system to Habeluna|OTHER: Follow-up Period	device	OTHER|PROCEDURE	DEVICE	device	device-based monotherapy	FALSE	FALSE		yes	MADRS		TERMINATED	2	explicit
NCT03257397	NCT03257397	TBS in Major Depression	DEVICE: theta-burst stimulation (TBS) using a MagPro X1000|DEVICE: theta-burst stimulation (TBS) using a MagPro X1000	digital-combined	DEVICE	DEVICE	device	device-based monotherapy	TRUE	FALSE		yes	HDRS/HAMD		UNKNOWN	80	explicit
NCT03283670	NCT03283670	Inhaled Nitrous Oxide for Treatment-Resistant Depression: Optimizing Dosing Strategies	DRUG: Nitrous Oxide 25%|DRUG: Nitrous Oxide 50%|DRUG: Placebo Gas	digital-combined	DRUG	DRUG	pharmacological	pharmacological monotherapy or augmentation	TRUE	FALSE		yes	HDRS/HAMD	PHASE2	COMPLETED	24	explicit
NCT03288675	NCT03288675	Stepped Care AiTBS 2 Depression Study (Ghent)	DEVICE: aiTBS|BEHAVIORAL: CCT|DRUG: SSRI	digital-combined	BEHAVIORAL|DEVICE|DRUG	DEVICE+PSY+DRUG	multimodal-non-digital	device combined with drug and/or psychotherapy	TRUE	TRUE	multiple modalities detected — verify intervention composition	yes	HDRS/HAMD		COMPLETED	68	explicit
NCT03347487	NCT03347487	DBS of the Habenula for Treatment- Resistant Major Depression	PROCEDURE: Deep brain stimuation system implantation	device	PROCEDURE	DEVICE	device	device-based monotherapy	FALSE	FALSE		yes	both		TERMINATED	7	explicit
NCT03348761	NCT03348761	rTMS Response Trajectories in Depression	DEVICE: rTMS group	device	DEVICE	DEVICE	device	device-based monotherapy	FALSE	FALSE		no	none		RECRUITING	70	explicit
NCT03428828	NCT03428828	Neurofeedback for Treatment Resistant Depression	DEVICE: Amygdala Neurofeedback|DEVICE: Parietal Neurofeedback	device	DEVICE	DEVICE	device	device-based monotherapy	FALSE	FALSE		no	none		RECRUITING	100	explicit
NCT03435744	NCT03435744	Simvastatin as an Augmentation Treatment for Treatment Resistant Depression: Randomized Controlled Trial.	DRUG: Simvastatin 20 mg|OTHER: Placebo Oral Tablet	pharma	DRUG|OTHER	DRUG	pharmacological	pharmacological monotherapy or augmentation	TRUE	FALSE		yes	MADRS	PHASE3	COMPLETED	150	explicit
NCT03437928	NCT03437928	DBS for Depression	DEVICE: Directional Deep Brain Stimulation	device	DEVICE	DEVICE	device	device-based monotherapy	FALSE	FALSE		yes	MADRS		RECRUITING	12	explicit
NCT03515733	NCT03515733	PF-04995274 and Emotional Processing in Treatment Resistant Depression	DRUG: PF-04995274|DRUG: Placebo Oral Tablet	digital-combined	DRUG	DRUG	pharmacological	pharmacological monotherapy or augmentation	TRUE	FALSE		no	none	PHASE1	COMPLETED	54	explicit
NCT03626181	NCT03626181	Biomarkers of Theta Burst Stimulation in Major Depressive Disorder	DEVICE: Theta Burst Stimulation ( Transcranial Magnetic Stimulation)	device	DEVICE	DEVICE	device	device-based monotherapy	FALSE	FALSE		yes	HDRS/HAMD		UNKNOWN	30	explicit
NCT03642522	NCT03642522	Investigating Predictors of Treatment Response in Treatment-Resistant Depression (TRD) With Interleaved TMS/fMRI	DEVICE: repetitive transcranial magnetic stimulation	device	DEVICE	DEVICE	device	device-based monotherapy	FALSE	FALSE		no	none		COMPLETED	72	explicit
NCT03653858	NCT03653858	Efficacy Study of Deep Brain Stimulation in Patients With Treatment Resistant Major Depression	DEVICE: Vercise GEVIA deep brain stimulation (DBS) system	digital-combined	DEVICE	DEVICE	device	device-based monotherapy	TRUE	FALSE		yes	MADRS		UNKNOWN	47	explicit
NCT03701724	NCT03701724	Cost-utility Analysis of Maintenance rTMS for Treatment-resistant Depression	DEVICE: Systematic maintenance rTMS|DEVICE: rTMS course in case of relapse|DEVICE: sham rTMS	digital-combined	DEVICE	DEVICE	device	device-based monotherapy	TRUE	FALSE		no	none		UNKNOWN	119	explicit
NCT03736538	NCT03736538	Nitrous Oxide- Suicidal Ideation	DRUG: Nitrous Oxide|DRUG: Placebo gas	digital-combined	DRUG	DRUG	pharmacological	pharmacological monotherapy or augmentation	TRUE	FALSE		no	none	PHASE1	ENROLLING_BY_INVITATION	50	explicit
NCT03833063	NCT03833063	Glabellar Botulinum Toxin Injections for the Treatment of Geriatric Depression	DRUG: botulinum toxin A|DRUG: Placebos	digital-combined	DRUG	DRUG+BIOLOGIC	biologics-novel	biologic intervention (psychedelic/mAb/FMT/botulinum/cytokine)	TRUE	FALSE		yes	MADRS	PHASE1	WITHDRAWN	0	explicit
NCT03872492	NCT03872492	Major Depressive Disorder: Early Prediction of Non-response to Antidepressant Therapy Via a Mobile Digital Scale	OTHER: Digital Assessment on mobile	digital-combined	OTHER	DIGITAL	digital-hybrid	has digital component (app/VR/web/telehealth/wearable)	TRUE	FALSE		no	none		TERMINATED	92	explicit
NCT03932825	NCT03932825	Nitrous Oxide for Major Depressive Disorder	DRUG: Nitrous Oxide|DRUG: Placebo	digital-combined	DRUG	DRUG	pharmacological	pharmacological monotherapy or augmentation	TRUE	FALSE		yes	HDRS/HAMD	PHASE2	COMPLETED	44	explicit
NCT03986658	NCT03986658	Linear Asymmetric rTMS in Adolescent Treatment-Resistant Depression: Tolerability of Treatment Durations Ranging From Ten Days to One Day	DEVICE: Linear Asymmetric rTMS System	digital-combined	DEVICE	DEVICE	device	device-based monotherapy	TRUE	FALSE		no	none		UNKNOWN	19	explicit
NCT04039022	NCT04039022	Open-Label Safety Study of AXS-05 in Subjects With Depression	DRUG: AXS-05 (dextromethorphan and bupropion) oral tablets	digital-combined	DRUG	DRUG	pharmacological	pharmacological monotherapy or augmentation	TRUE	FALSE		no	none	PHASE3	COMPLETED	876	explicit
NCT04041479	NCT04041479	Biomarker-guided rTMS for Treatment Resistant Depression	DEVICE: Repetitive Transcranial Magnetic Stimulation|DEVICE: Repetitive Transcranial Magnetic Stimulation	device	DEVICE	DEVICE	device	device-based monotherapy	FALSE	FALSE		yes	HDRS/HAMD	PHASE3	RECRUITING	348	explicit
NCT04078438	NCT04078438	Neurofeedback In Treatment Resistant Depression	DEVICE: neurofeedback augmentation|DRUG: treatment as usual|OTHER: psychotherapy placebo sessions	digital-combined	DEVICE|DRUG|OTHER	DEVICE+PSY+DRUG	multimodal-non-digital	device combined with drug and/or psychotherapy	TRUE	TRUE	multiple modalities detected — verify intervention composition	yes	HDRS/HAMD		TERMINATED	70	explicit
NCT04106466	NCT04106466	DBS for TRD With the Medtronic Summit RC+S	DEVICE: Medtronic Summit RC+S DBS system	digital-combined	DEVICE	DEVICE	device	device-based monotherapy	TRUE	FALSE		yes	HDRS/HAMD		ACTIVE_NOT_RECRUITING	10	explicit
NCT04124341	NCT04124341	PCS in Severe Treatment Resistant Depression	DEVICE: Prefrontal Cortical Stimulation (PCS)	digital-combined	DEVICE	DEVICE	device	device-based monotherapy	TRUE	FALSE		no	none		RECRUITING	15	explicit
NCT04156425	NCT04156425	The Role of PKC Activation in the Immune-inflammatory Mechanism of Major Depressive Depression	DRUG: Escitalopram+golimumab|DIETARY_SUPPLEMENT: Escitalopram+Calcium Tablet|DRUG: Escitalopram	digital-combined	DIETARY_SUPPLEMENT|DRUG	DRUG+BIOLOGIC+LIFESTYLE	biologics-novel	biologic intervention (psychedelic/mAb/FMT/botulinum/cytokine)	TRUE	FALSE		no	none		UNKNOWN	180	explicit
NCT04159285	NCT04159285	Psychotherapeutic Augmentation of Brain Stimulation Effects	BEHAVIORAL: EffEKTiv 2.0 group CBT as continuation treatment after ECT in depressed patients|OTHER: Treatment as usual	digital-combined	BEHAVIORAL|OTHER	DEVICE+PSY	multimodal-non-digital	device combined with drug and/or psychotherapy	TRUE	FALSE		yes	MADRS		COMPLETED	16	explicit
NCT04171193	NCT04171193	Efficacy of Deep Anaesthesia With Isoflurane as a Fast-response Antidepressant Agent	DRUG: Isoflurane|DRUG: Sertraline Pill	digital-combined	DRUG	DRUG	pharmacological	pharmacological monotherapy or augmentation	TRUE	FALSE		yes	both	PHASE2	UNKNOWN	30	explicit
NCT04226352	NCT04226352	Three Dosing Regimens of Dextromethorphan (DXM) Reportedly Used in Major Depressive Disorder	DRUG: Dextromethorphan	digital-combined	DRUG	DRUG	pharmacological	pharmacological monotherapy or augmentation	TRUE	FALSE		no	none	PHASE1	COMPLETED	5	explicit
NCT04428099	NCT04428099	Healthy Lifestyle Promotion as Adjunctive Teletherapy for Treatment-resistant Major Depression	BEHAVIORAL: Lifestyle change promotion program|BEHAVIORAL: Mindfullness based cognitive program|BEHAVIORAL: Written Information	digital-combined	BEHAVIORAL	DIGITAL+LIFESTYLE	digital-hybrid	has digital component (app/VR/web/telehealth/wearable)	TRUE	FALSE		no	none		UNKNOWN	186	explicit
NCT04469959	NCT04469959	Dopaminergic Dysfunction in Late-Life Depression	DRUG: L-Dopa|DRUG: Placebo	digital-combined	DRUG	DRUG	pharmacological	pharmacological monotherapy or augmentation	TRUE	FALSE		no	none	PHASE2	RECRUITING	100	explicit
NCT04530942	NCT04530942	The Efficacy and Prediction of Deep Brain Stimulation for Treatment-resistant Depression	DEVICE: Deep brain stimulation(Active)|DEVICE: Deep brain stimulation(Sham)	digital-combined	DEVICE	DEVICE	device	device-based monotherapy	TRUE	FALSE		yes	HDRS/HAMD		ACTIVE_NOT_RECRUITING	34	explicit
NCT04531423	NCT04531423	PKC as Serum Biomarkers for Depression	DRUG: SSRI + golimumab|OTHER: SSRI + placebo	digital-combined	DRUG|OTHER	DRUG+BIOLOGIC	biologics-novel	biologic intervention (psychedelic/mAb/FMT/botulinum/cytokine)	TRUE	FALSE		yes	HDRS/HAMD		UNKNOWN	100	explicit
NCT04608396	NCT04608396	Mechanistic Evaluation of Response in TRD (MERIT)	DRUG: AXS-05|DRUG: Placebo	digital-combined	DRUG	DRUG	pharmacological	pharmacological monotherapy or augmentation	TRUE	FALSE		no	none	PHASE2	COMPLETED	44	explicit
NCT04634669	NCT04634669	Open-Label Safety Study of AXS-05 in Subjects With TRD (EVOLVE)	DRUG: AXS-05 (dextromethorphan-bupropion)	digital-combined	DRUG	DRUG	pharmacological	pharmacological monotherapy or augmentation	TRUE	FALSE		no	none	PHASE2	COMPLETED	186	explicit
NCT04661475	NCT04661475	Dexmedetomidine Adjuvant Treatment for Depressed Patients Undergoing ECT	DRUG: Dexmedetomidine Injection [Precedex]|DRUG: Normal saline	digital-combined	DRUG	DEVICE+DRUG	multimodal-non-digital	device combined with drug and/or psychotherapy	TRUE	TRUE	device inferred from title, intervention field is drug-only	yes	MADRS	PHASE4	UNKNOWN	76	explicit
NCT04670081	NCT04670081	Efficacy and Safety of Psilocybin in Treatment-Resistant Major Depression	DRUG: Psilocybin|DRUG: Psilocybin|DRUG: Nicotinamide	digital-combined	DRUG	DRUG+BIOLOGIC	biologics-novel	biologic intervention (psychedelic/mAb/FMT/botulinum/cytokine)	TRUE	FALSE		yes	HDRS/HAMD	PHASE2	COMPLETED	144	explicit
NCT04680910	NCT04680910	Slow Wave Induction by Propofol to Eliminate Depression (SWIPED) I	DRUG: Propofol|DIAGNOSTIC_TEST: Electroencephalography (EEG)|DIAGNOSTIC_TEST: Slow-Wave Activity	device	DIAGNOSTIC_TEST|DRUG	DRUG	pharmacological	pharmacological monotherapy or augmentation	TRUE	FALSE		no	none	PHASE1	ACTIVE_NOT_RECRUITING	15	explicit
NCT04698603	NCT04698603	Clinical Study of GH001 in Depression	DRUG: 5 Methoxy N,N Dimethyltryptamine	digital-combined	DRUG	DRUG+BIOLOGIC	biologics-novel	biologic intervention (psychedelic/mAb/FMT/botulinum/cytokine)	TRUE	FALSE		yes	MADRS	PHASE1|PHASE2	COMPLETED	16	explicit
NCT04727229	NCT04727229	Stellate Ganglion Block for Major Depressive Disorder.	DRUG: Bupivacaine Hydrochloride|DRUG: Normal Saline	digital-combined	DRUG	DRUG	pharmacological	pharmacological monotherapy or augmentation	TRUE	FALSE		no	none	PHASE4	COMPLETED	10	explicit
NCT04781127	NCT04781127	Home-administered tDCS for Treatment of Depression	DEVICE: Soterix Medical mini-CT tDCS stimulator	digital-combined	DEVICE	DEVICE	device	device-based monotherapy	TRUE	FALSE		yes	MADRS	PHASE1	COMPLETED	50	explicit
NCT04805879	NCT04805879	The Safety and Efficacy of Fecal Microbiota Transplantation in a Population With Major Depressive Disorder	BIOLOGICAL: FMT oral Capsules|BIOLOGICAL: Placebo Capsules	digital-combined	BIOLOGICAL	BIOLOGIC	biologics-novel	biologic intervention (psychedelic/mAb/FMT/botulinum/cytokine)	TRUE	FALSE		yes	MADRS	PHASE2|PHASE3	RECRUITING	80	explicit
NCT04821271	NCT04821271	Antidepressant Effects of TS-161 in Treatment-Resistant Depression	OTHER: Placebo|DRUG: TS-161	digital-combined	DRUG|OTHER	DRUG	pharmacological	pharmacological monotherapy or augmentation	TRUE	FALSE		yes	MADRS	PHASE2	TERMINATED	11	explicit
NCT04832178	NCT04832178	Sumor as Adjuvant Therapy in Treatment-resistant Major Depression	DIETARY_SUPPLEMENT: SUMOR|OTHER: Placebo	digital-combined	DIETARY_SUPPLEMENT|OTHER	LIFESTYLE	lifestyle-other	lifestyle intervention (exercise/diet/sleep)	TRUE	FALSE		yes	HDRS/HAMD	PHASE4	RECRUITING	102	explicit
NCT04841798	NCT04841798	MAO-B Occupancy in Depressed Patients	OTHER: [11C]SL25.1188 PET radiotracer	digital-combined	OTHER	NONE	unclassified	no clear modality signal — manual review needed	TRUE	TRUE	unclassified	no	none		COMPLETED	50	explicit
NCT04872465	NCT04872465	TBS Over DLPFC in Elderly Refractory Depression	DEVICE: TBS|DEVICE: sham	device	DEVICE	DEVICE	device	device-based monotherapy	FALSE	FALSE		yes	HDRS/HAMD		UNKNOWN	60	explicit
NCT04936126	NCT04936126	Comparison of Antidepressant Augmentation With Amantadine vs Pramipexole vs Quetiapine in Treatment Resistant Depression	DRUG: Quetiapine|DRUG: Amantadine|DRUG: Pramipexole	digital-combined	DRUG	DRUG	pharmacological	pharmacological monotherapy or augmentation	TRUE	FALSE		no	none	PHASE4	UNKNOWN	150	explicit
NCT04957368	NCT04957368	Sustained Mood Improvement With Laughing Gas Exposure: A Randomized Controlled Pilot Trial	DRUG: Nitrous Oxide 99 %|DRUG: Oxygen + Midazolam	digital-combined	DRUG	DRUG	pharmacological	pharmacological monotherapy or augmentation	TRUE	FALSE		no	none	PHASE4	COMPLETED	40	explicit
NCT04971291	NCT04971291	An Evaluation of AXS-05 for the Treatment of TRD in Treatment-Adherent Patients	DRUG: AXS-05|DRUG: Bupropion SR	digital-combined	DRUG	DRUG	pharmacological	pharmacological monotherapy or augmentation	TRUE	FALSE		yes	MADRS	PHASE2	UNKNOWN	312	explicit
NCT04979910	NCT04979910	Targeting IL-17A for Treatment-Resistant Depression	DRUG: Ixekizumab	digital-combined	DRUG	DRUG	pharmacological	pharmacological monotherapy or augmentation	TRUE	FALSE		no	none	PHASE2	COMPLETED	7	explicit
NCT04990687	NCT04990687	Vagal Nerve Stimulation for Treatment Resistant Major Depression	DEVICE: gammaCore™	device	DEVICE	DEVICE	device	device-based monotherapy	FALSE	FALSE		yes	MADRS		COMPLETED	5	explicit
NCT04999553	NCT04999553	Left vs. Right Non-Inferiority Trial	DEVICE: Repetitive Transcranial Magnetic Stimulation|DEVICE: Intermittent Theta Burst Stimulation (iTBS)|DEVICE: Low Frequency Right (LFR)	device	DEVICE	DEVICE	device	device-based monotherapy	FALSE	FALSE		yes	HDRS/HAMD		RECRUITING	420	explicit
NCT05008939	NCT05008939	Sevoflurane for Treatment-Resistant Depression	DRUG: Sevoflurane|DRUG: Placebo	device	DRUG	DRUG	pharmacological	pharmacological monotherapy or augmentation	TRUE	FALSE		yes	HDRS/HAMD		UNKNOWN	15	explicit
NCT05028738	NCT05028738	Patient-oriented Randomized Pragmatic Feasibility Trial with RTMS in Depression and Anxiety	DEVICE: Repetitive Transcranial Magnetic Stimulation	device	DEVICE	DEVICE	device	device-based monotherapy	FALSE	FALSE		no	none		RECRUITING	100	explicit
NCT05029466	NCT05029466	Psilocybin for Treatment-Resistant Depression	DRUG: Psilocybin	digital-combined	DRUG	DRUG+BIOLOGIC	biologics-novel	biologic intervention (psychedelic/mAb/FMT/botulinum/cytokine)	TRUE	FALSE		no	none	PHASE2	COMPLETED	30	explicit
NCT05136027	NCT05136027	TReAtment With CombinedExercise in Patients With Resistant Major Depression	OTHER: Combined training	digital-combined	OTHER	LIFESTYLE	lifestyle-other	lifestyle intervention (exercise/diet/sleep)	TRUE	FALSE		yes	MADRS		RECRUITING	70	explicit
NCT05220410	NCT05220410	The Safety and Efficacy of Psilocybin in Patients With Treatment-resistant Depression and Chronic Suicidal Ideation	DRUG: Psilocybin	digital-combined	DRUG	DRUG+BIOLOGIC	biologics-novel	biologic intervention (psychedelic/mAb/FMT/botulinum/cytokine)	TRUE	FALSE		no	none	PHASE2	COMPLETED	20	explicit
NCT05271357	NCT05271357	Transcranial Magnetic Stimulation for Depression in Autism Spectrum Conditions	PROCEDURE: Bilateral TMS|PROCEDURE: Unilateral TMS	digital-combined	PROCEDURE	DEVICE	device	device-based monotherapy	TRUE	FALSE		yes	HDRS/HAMD		COMPLETED	17	explicit
NCT05295888	NCT05295888	Temporal Interference and Depression	DEVICE: Temporal Interference stimulation|DEVICE: Sham stimulation	digital-combined	DEVICE	DEVICE	device	device-based monotherapy	TRUE	FALSE		no	none		RECRUITING	30	explicit
NCT05324735	NCT05324735	Pentoxifylline for Treatment of Resistant Major Depression	DRUG: Pentoxifylline|DRUG: Placebo	digital-combined	DRUG	DRUG	pharmacological	pharmacological monotherapy or augmentation	TRUE	FALSE		yes	HDRS/HAMD	PHASE1|PHASE2	COMPLETED	60	explicit
NCT05357040	NCT05357040	Antidepressant Effects of Nitrous Oxide	DRUG: Nitrous oxide gas for inhalation|DRUG: Placebo	digital-combined	DRUG	DRUG	pharmacological	pharmacological monotherapy or augmentation	TRUE	FALSE		yes	HDRS/HAMD	PHASE2	RECRUITING	172	explicit
NCT05381974	NCT05381974	The Effects of Psilocybin on Self-Focus and Self-Related Processing in Treatment Resistant MDD	DRUG: Psilocybin	digital-combined	DRUG	DRUG+BIOLOGIC	biologics-novel	biologic intervention (psychedelic/mAb/FMT/botulinum/cytokine)	TRUE	FALSE		no	none	PHASE2	WITHDRAWN	0	explicit
NCT05388539	NCT05388539	TBS Treatment for Treatment-Resistant Depression	PROCEDURE: Theta Burst Stimulation|PROCEDURE: Sham Stimulation	digital-combined	PROCEDURE	DEVICE	device	device-based monotherapy	TRUE	FALSE		yes	HDRS/HAMD		COMPLETED	100	explicit
NCT05390593	NCT05390593	Treatment for Major Depressive Disorder With Intermittent Theta-burst Stimulation	DEVICE: iTBS-1800|DEVICE: iTBS-1200	digital-combined	DEVICE	DEVICE	device	device-based monotherapy	TRUE	FALSE		yes	both		UNKNOWN	70	explicit
NCT05393622	NCT05393622	Brain Stimulation for Severe Depression	DEVICE: INTRACALVARIAL PREFRONTAL CORTICAL STIMULATION (IpCS) IN SEVERE TREATMENT-RESISTANT DEPRESSION	digital-combined	DEVICE	DEVICE	device	device-based monotherapy	TRUE	FALSE		no	none		RECRUITING	20	explicit
NCT05422417	NCT05422417	Dorsomedial Prefrontal Neuromodulation in Treatment-resistant Depression	DEVICE: Prolonged intermittent theta burst stimulation (piTBS)|DEVICE: 20Hz rTMS|DEVICE: sham control	digital-combined	DEVICE	DEVICE	device	device-based monotherapy	TRUE	FALSE		yes	HDRS/HAMD		RECRUITING	75	explicit
NCT05454410	NCT05454410	Study of Efficacy, Safety, Tolerability and Pharmacokinetics of MIJ821 in Participants With Treatment- Resistant Depression (TRD)	DRUG: MIJ821 Subcutaneous Injection 1 mg|DRUG: MIJ821 Subcutaneous Injection 4 mg|DRUG: MIJ821 Subcutaneous Injection 10 mg|DRUG: Placebo Subcutaneous Injection	digital-combined	DRUG	DRUG	pharmacological	pharmacological monotherapy or augmentation	TRUE	FALSE		yes	MADRS	PHASE2	COMPLETED	60	explicit
NCT05487911	NCT05487911	Cortical rTMS as a Treatment for Depression	DEVICE: Repetitive Transcranial Magnetic Stimulation	digital-combined	DEVICE	DEVICE	device	device-based monotherapy	TRUE	FALSE		no	none		ENROLLING_BY_INVITATION	50	explicit
NCT05531591	NCT05531591	RCT of Brain Longitudinal Biomarker Study (OPT-Neuro RCT)	DRUG: Aripiprazole Augmentation|DRUG: Bupropion Augmentation|DRUG: Switch to bupropion|DRUG: Lithium Augmentation|DRUG: Switch to nortriptyline	digital-combined	DRUG	DRUG	pharmacological	pharmacological monotherapy or augmentation	TRUE	FALSE		yes	MADRS	PHASE4	COMPLETED	87	explicit
NCT05583747	NCT05583747	E-field Guided iTBS for Treatment Resistant Depression	DEVICE: iTBS	device	DEVICE	DEVICE	device	device-based monotherapy	FALSE	FALSE		yes	HDRS/HAMD		RECRUITING	110	explicit
NCT05591677	NCT05591677	D-Cycloserine Augmentation of Intermittent Theta Burst Stimulation (iTBS) in Depression (COGENT)	DRUG: D-Cycloserine|DEVICE: Intermittent Theta Burst Stimulation	digital-combined	DEVICE|DRUG	DEVICE+DRUG	multimodal-non-digital	device combined with drug and/or psychotherapy	TRUE	FALSE		yes	MADRS	PHASE2	RECRUITING	180	accepted_absent
NCT05680220	NCT05680220	40 Hz Light Neurostimulation for Patients With Depression (FELIX)	DEVICE: Neurostimulation System (NSS): Active Setting|DEVICE: Neurostimulation System (NSS): Sham Setting	digital-combined	DEVICE	DEVICE	device	device-based monotherapy	TRUE	FALSE		no	none		RECRUITING	60	explicit
NCT05710887	NCT05710887	N2O for Acute Suicidality and Depression in the ED	DRUG: Nitrous oxide gas for inhalation|DRUG: Placebo	digital-combined	DRUG	DRUG	pharmacological	pharmacological monotherapy or augmentation	TRUE	FALSE		no	none	PHASE2	NOT_YET_RECRUITING	50	explicit
NCT05716555	NCT05716555	Deep Brain Stimulation for Treatment Resistant Depression	DEVICE: Deep brain stimulation	device	DEVICE	DEVICE	device	device-based monotherapy	FALSE	FALSE		yes	HDRS/HAMD		UNKNOWN	2	explicit
NCT05773755	NCT05773755	DBS for TRD with the Medtronic Percept PC	DEVICE: Medtronic Percept PC DBS system	digital-combined	DEVICE	DEVICE	device	device-based monotherapy	TRUE	FALSE		yes	HDRS/HAMD		RECRUITING	10	explicit
NCT05774665	NCT05774665	Specialized Pro-resolving Lipid Mediators and Treatment Resistant Depression	DRUG: Omega 3|OTHER: Placebo	digital-combined	DRUG|OTHER	DRUG+BIOLOGIC+LIFESTYLE	biologics-novel	biologic intervention (psychedelic/mAb/FMT/botulinum/cytokine)	TRUE	FALSE		no	none	PHASE2	RECRUITING	80	explicit
NCT05800860	NCT05800860	A Trial of GH001 in Patients With Treatment-resistant Depression	DRUG: GH001|DRUG: Placebo	biologics-novel	DRUG	DRUG+BIOLOGIC	biologics-novel	biologic intervention (psychedelic/mAb/FMT/botulinum/cytokine)	FALSE	FALSE		yes	MADRS	PHASE2	COMPLETED	81	explicit
NCT05813093	NCT05813093	Interleaved TMS-fMRI in Ultra-treatment Resistant Depression	DEVICE: rTMS	digital-combined	DEVICE	DEVICE	device	device-based monotherapy	TRUE	FALSE		yes	HDRS/HAMD		RECRUITING	88	explicit
NCT05902312	NCT05902312	Repetitive Versus Deep Transcranial Magnetic Stimulation for Major Depression	DEVICE: transcranial magnetic stimulation	digital-combined	DEVICE	DEVICE	device	device-based monotherapy	TRUE	FALSE		yes	HDRS/HAMD		ACTIVE_NOT_RECRUITING	50	explicit
NCT05921929	NCT05921929	First-In-Human (FIH), Single Ascending Dose (SAD) Study of FluoroEthylNorMemantine (FENM)	DRUG: Fluoroethylnormemantine (FENM)	digital-combined	DRUG	DRUG	pharmacological	pharmacological monotherapy or augmentation	TRUE	FALSE		no	none	PHASE1	WITHDRAWN	0	explicit
NCT05930509	NCT05930509	Home-based Non-invasive Brain Stimulation for Treatment-resistant Depression Feasibility, Efficacy and Biomarker of Treatment Response	DEVICE: Non-invasive transcranial direct current stimulation (tDCS)	digital-combined	DEVICE	DEVICE	device	device-based monotherapy	TRUE	FALSE		no	none		ACTIVE_NOT_RECRUITING	40	explicit
NCT05948839	NCT05948839	pBFS Guided rTMS Over DMPFC for Treatment-Resistant Depression	DEVICE: active rTMS treatment|DEVICE: sham rTMS treatment	device	DEVICE	DEVICE	device	device-based monotherapy	FALSE	FALSE		yes	MADRS		RECRUITING	170	explicit
NCT05964036	NCT05964036	pBFS-guided High-dose TMS Over DMPFC for Treatment-resistant Major Depressive Disorder	DEVICE: active TMS|DEVICE: sham TMS	device	DEVICE	DEVICE	device	device-based monotherapy	FALSE	FALSE		yes	MADRS		UNKNOWN	45	explicit
NCT05976009	NCT05976009	pBFS-Guided rTMS Therapy Over Different Targets for Treatment-Resistant Depression	DEVICE: active rTMS stimulating	device	DEVICE	DEVICE	device	device-based monotherapy	FALSE	FALSE		yes	MADRS		UNKNOWN	80	explicit
NCT05976022	NCT05976022	pBFS Guided rTMS Therapy Over Different Targets for Treatment-Resistant Depression	DEVICE: active rTMS	device	DEVICE	DEVICE	device	device-based monotherapy	FALSE	FALSE		yes	MADRS		UNKNOWN	50	explicit
NCT05988619	NCT05988619	iCBT With TMS in Patients With MDD	DEVICE: Transcranial Magnetic Stimulation|BEHAVIORAL: Internet-Based Cognitive Behavioral Therapy|BEHAVIORAL: Psychoeducation	digital-combined	BEHAVIORAL|DEVICE	DEVICE+DIGITAL+PSY	digital-hybrid	has digital component (app/VR/web/telehealth/wearable)	TRUE	TRUE	multiple modalities detected — verify intervention composition	yes	HDRS/HAMD		COMPLETED	40	explicit
NCT06003309	NCT06003309	Frequency and E-field Enhancement of ITBS for Depression (FREED)	DEVICE: Transcranial Magnetic Stimulation (TMS) - Fully Individualized iTBS|DEVICE: Transcranial Magnetic Stimulation (TMS) - targeted-iTBS|DEVICE: Transcranial Magnetic Stimulation (TMS) - Standard-iTBS	digital-combined	DEVICE	DEVICE	device	device-based monotherapy	TRUE	FALSE		no	none		RECRUITING	75	explicit
NCT06013384	NCT06013384	Low-Intensity Focused Ultrasound for Treatment-Resistant Depression	DEVICE: Low-Intensity Focused Ultrasound Pulsation|DEVICE: Sham Low-Intensity Focused Ultrasound Pulsation	device	DEVICE	DEVICE	device	device-based monotherapy	FALSE	FALSE		yes	MADRS		SUSPENDED	1	explicit
NCT06095778	NCT06095778	rTMS Therapy for Treatment-Resistant Depression With Different Targets Guided by pBFS	DEVICE: active rTMS	device	DEVICE	DEVICE	device	device-based monotherapy	FALSE	FALSE		yes	MADRS		RECRUITING	100	explicit
NCT06112652	NCT06112652	Neuromodulation of Different Doses to Treat TRD Guided by pBFS Technique	DEVICE: 4 session rTMS|DEVICE: 6 session rTMS|DEVICE: 8 session rTMS|DEVICE: 10 session rTMS|DEVICE: sham rTMS	device	DEVICE	DEVICE	device	device-based monotherapy	FALSE	FALSE		yes	MADRS		RECRUITING	150	explicit
NCT06113575	NCT06113575	Practical Application of Accelerated iTBS for MDD	DEVICE: NeuroStar TMS	digital-combined	DEVICE	DEVICE	device	device-based monotherapy	TRUE	FALSE		yes	MADRS		COMPLETED	21	explicit
NCT06132178	NCT06132178	Psilocybin rTMS for Treatment Resistant Depression	DRUG: Psilocybin|DEVICE: Accelerated intermittent theta burst (aiTBS) rTMS treatment|DRUG: Low-dose psilocybin|DEVICE: Sham Accelerated intermittent theta burst (aiTBS) rTMS treatment	digital-combined	DEVICE|DRUG	DEVICE+DRUG+BIOLOGIC	biologics-novel	biologic intervention (psychedelic/mAb/FMT/botulinum/cytokine)	TRUE	FALSE		yes	MADRS	PHASE2	NOT_YET_RECRUITING	100	explicit
NCT06163625	NCT06163625	The Impact of Working Memory and Reward Markers on DLPFC Activity in Treatment-resistant Depression	DEVICE: Repetitive Transcranial Magnetic Stimulation|BEHAVIORAL: Research Interview, Questionnaires|BEHAVIORAL: Brain Scan|BIOLOGICAL: Saliva Samples	digital-combined	BEHAVIORAL|BIOLOGICAL|DEVICE	DEVICE	device	device-based monotherapy	TRUE	FALSE		no	none		RECRUITING	50	explicit
NCT06178731	NCT06178731	Virtual Reality Reward Training and Transcranial Magnetic Stimulation for Depression	DEVICE: rTMS|OTHER: Virtual Reality	digital-combined	DEVICE|OTHER	DEVICE+DIGITAL	digital-hybrid	has digital component (app/VR/web/telehealth/wearable)	TRUE	FALSE		yes	HDRS/HAMD		RECRUITING	34	explicit
NCT06230757	NCT06230757	Psilocybin for Treatment-Resistant Depression	DRUG: Psilocybin 25mg|DRUG: Placebo (active placebo)	digital-combined	DRUG	DRUG+BIOLOGIC	biologics-novel	biologic intervention (psychedelic/mAb/FMT/botulinum/cytokine)	TRUE	FALSE		no	none	PHASE2	RECRUITING	40	explicit
NCT06255561	NCT06255561	pBFS Guided rTMS Over Different Targets for Treatment-Resistant Depression	DEVICE: active rTMS stimulating	device	DEVICE	DEVICE	device	device-based monotherapy	FALSE	FALSE		yes	MADRS		UNKNOWN	75	explicit
NCT06320028	NCT06320028	Altering Default Mode Network Activity With Transcranial Focused Ultrasound to Reduce Depressive Symptoms	DEVICE: Non-Invasive Transcranial Focused Ultrasound	digital-combined	DEVICE	DEVICE	device	device-based monotherapy	TRUE	FALSE		yes	HDRS/HAMD	PHASE1|PHASE2	ACTIVE_NOT_RECRUITING	20	explicit
NCT06341426	NCT06341426	Psilocybin-Assisted Psychotherapy for Treatment-Resistant Depression: Comparing One Versus Two Doses of Psilocybin	DRUG: Single Psychedelic Dose Psilocybin|DRUG: Two Psychedelic Doses Psilocybin	digital-combined	DRUG	PSY+DRUG+BIOLOGIC	biologics-novel	biologic intervention (psychedelic/mAb/FMT/botulinum/cytokine)	TRUE	FALSE		yes	MADRS	PHASE2	RECRUITING	92	explicit
NCT06350396	NCT06350396	pBFS-guided rTMS Over DMPFC for Treatment-Resistant Depression	DEVICE: active rTMS treatment|DEVICE: sham rTMS treatment	device	DEVICE	DEVICE	device	device-based monotherapy	FALSE	FALSE		yes	MADRS		RECRUITING	270	explicit
NCT06372834	NCT06372834	Adjuvant Accelerated piTBS for Reducing Suicidal Ideation in TRD Patients	DEVICE: piTBS being delivered using the Magstim Rapid2 stimulator	digital-combined	DEVICE	DEVICE	device	device-based monotherapy	TRUE	FALSE		no	none		COMPLETED	100	explicit
NCT06391723	NCT06391723	Clinical, Cognitive and Neural Effects of Potentiation of ECT by rTMS in Treatment-Resistant Depression	DEVICE: Active rTMS|DEVICE: Sham rTMS	device	DEVICE	DEVICE	device	device-based monotherapy	FALSE	FALSE		yes	HDRS/HAMD		NOT_YET_RECRUITING	80	explicit
NCT06399406	NCT06399406	Mindfulness Engaged Neurostimulation for Depression	COMBINATION_PRODUCT: Medi-TBS	digital-combined	COMBINATION_PRODUCT	DEVICE+PSY+DRUG	multimodal-non-digital	device combined with drug and/or psychotherapy	TRUE	TRUE	multiple modalities detected — verify intervention composition	no	none	PHASE2	RECRUITING	70	explicit
NCT06404320	NCT06404320	Physical Activity Program for TRD	BEHAVIORAL: PA program - MoveU.HappyU	digital-combined	BEHAVIORAL	LIFESTYLE	lifestyle-other	lifestyle intervention (exercise/diet/sleep)	TRUE	FALSE		no	none		RECRUITING	30	explicit
NCT06423430	NCT06423430	Treatment ResistAnt Depression Subcallosal CingulatE Network DBS (TRANSCEND)	DEVICE: Sham-stimulation|DEVICE: Active-stimulation	digital-combined	DEVICE	DEVICE	device	device-based monotherapy	TRUE	FALSE		yes	MADRS		RECRUITING	100	explicit
NCT06500533	NCT06500533	Combining rTMS and tDCS in Depression: an Exploratory Clinical Trial	DEVICE: rTMS combined with tDCS	digital-combined	DEVICE	DEVICE	device	device-based monotherapy	TRUE	FALSE		yes	HDRS/HAMD		TERMINATED	7	explicit
NCT06511544	NCT06511544	rTMS to Target Neural Connectivity and Rumination in Treatment-Resistant Depression	DEVICE: Transcranial magnetic stimulation	device	DEVICE	DEVICE	device	device-based monotherapy	FALSE	FALSE		no	none		RECRUITING	20	explicit
NCT06511908	NCT06511908	Investigation of the Antidepressant Effects of (2R,6R)-HNK, an Enhancer of Synaptic Glutamate Release, in Treatment-Resistant Depression	DRUG: (2R,6R)-hydroxynorketamine (0.25 to 2.0 mg/kg)|DRUG: Placebo	digital-combined	DRUG	DRUG	pharmacological	pharmacological monotherapy or augmentation	TRUE	FALSE		yes	MADRS	PHASE2	RECRUITING	50	explicit
NCT06524830	NCT06524830	A Study to Assess the Efficacy, Safety and Tolerability of VLS-01 Buccal Film, Compared to Placebo in Patients With Treatment Resistant Depression (ELUMINA)	DRUG: VLS-01-203 BU|DRUG: VLS-01-BU Placebo	digital-combined	DRUG	DRUG	pharmacological	pharmacological monotherapy or augmentation	TRUE	FALSE		yes	MADRS	PHASE2	RECRUITING	142	explicit
NCT06528938	NCT06528938	Comparing the Efficacy of Accelerated vs. Standard fMRI-guided iTBS in Treating Adolescents Depression	DEVICE: Theta Burst Stimulation	digital-combined	DEVICE	DEVICE	device	device-based monotherapy	TRUE	FALSE		no	none		RECRUITING	10	explicit
NCT06537921	NCT06537921	Comorbid Obesity and Depression With an Anti-inflammatory Medication	DRUG: Minocycline 200mg	digital-combined	DRUG	DRUG	pharmacological	pharmacological monotherapy or augmentation	TRUE	FALSE		no	none		RECRUITING	35	accepted_absent
NCT06542094	NCT06542094	Identifying Local Field Potential Biomarkers for Treatment-Resistant Major Depression With Deep Brain Stimulation	PROCEDURE: Deep Brain stimulation	digital-combined	PROCEDURE	DEVICE	device	device-based monotherapy	TRUE	FALSE		no	none		RECRUITING	12	explicit
NCT06545474	NCT06545474	Effects of rTMS Compared to SSRI as Early Treatment of Depression (Early-TMS)	DEVICE: bilateral theta burst stimulation|DRUG: SSRI treatment	digital-combined	DEVICE|DRUG	DEVICE+DRUG	multimodal-non-digital	device combined with drug and/or psychotherapy	TRUE	FALSE		yes	MADRS		NOT_YET_RECRUITING	106	explicit
NCT06615804	NCT06615804	The Effects of Transcranial Magnetic Stimulation on Retina and Choroidal Structures	BIOLOGICAL: Transcranial Magnetic Stimulation	digital-combined	BIOLOGICAL	DEVICE	device	device-based monotherapy	TRUE	FALSE		no	none		COMPLETED	58	explicit
NCT06655623	NCT06655623	A Multiple Case Study of Schema Therapy for Difficult-to-treat Depression- DEPRE-ST*Case	OTHER: Schema therapy	digital-combined	OTHER	PSY	psychotherapy	psychotherapy monotherapy	TRUE	FALSE		yes	HDRS/HAMD		NOT_YET_RECRUITING	3	explicit
NCT06670040	NCT06670040	Theta Burst Stimulation for Refractory Depression in Autism Spectrum Disorder	PROCEDURE: Transcranial Magnetic Stimulation|PROCEDURE: Transcranial Magnetic Stimulation Sham	device	PROCEDURE	DEVICE	device	device-based monotherapy	FALSE	FALSE		yes	HDRS/HAMD		RECRUITING	24	explicit
NCT06708013	NCT06708013	The Effect of Transcranial Magnetic Stimulation Treatment on Microvasculature Stracture of the Retina and the Choroid	BIOLOGICAL: Transcranial Magnetic Stimulation	digital-combined	BIOLOGICAL	DEVICE	device	device-based monotherapy	TRUE	FALSE		no	none		COMPLETED	30	explicit
NCT06730841	NCT06730841	Dose-Optimized and Spaced Transcranial Direct Current Stimulation for Treatment-Resistant Depression	DEVICE: Dose-Optimized and Spaced Transcranial Direct Current Stimulation|DEVICE: Spaced Transcranial Direct Current Stimulation|DEVICE: Sham Transcranial Direct Current Stimulation	digital-combined	DEVICE	DEVICE	device	device-based monotherapy	TRUE	FALSE		no	none		RECRUITING	75	explicit
NCT06748209	NCT06748209	Establishing Mobile Transcranial Magnetic Stimulation	DEVICE: Left prefrontal Transcranial Magnetic Stimulation (TMS)|DEVICE: FDA cleared TMS for treating depression	digital-combined	DEVICE	DEVICE	device	device-based monotherapy	TRUE	FALSE		no	none	PHASE4	RECRUITING	30	explicit
NCT06773949	NCT06773949	Feasibility Trial of Exercise as a Priming Strategy for rTMS Treatment in Difficult-to-Treat Depression	DEVICE: Theta burst stimulation	digital-combined	DEVICE	DEVICE+LIFESTYLE	device	device-based monotherapy	TRUE	FALSE		yes	HDRS/HAMD		NOT_YET_RECRUITING	20	explicit
NCT06775054	NCT06775054	Cognitive Flexibility in Depression and TMS Response	DEVICE: Transcranial Magnetic Stimulation	digital-combined	DEVICE	DEVICE	device	device-based monotherapy	TRUE	FALSE		no	none		COMPLETED	49	explicit
NCT06783361	NCT06783361	Accelerated Transcranial Magnetic Stimulation in Treatment-Resistant Depressed Patients	DEVICE: Transcranial Magnetic Stimulation with figure-eight coil|DEVICE: Transcranial Magnetic Stimulation with figure-eight coil	digital-combined	DEVICE	DEVICE	device	device-based monotherapy	TRUE	FALSE		yes	both		ACTIVE_NOT_RECRUITING	60	explicit
NCT06854367	NCT06854367	Accelerated vs. Conventional Theta Burst Stimulation for Late-life Depression	DEVICE: TBS	device	DEVICE	DEVICE	device	device-based monotherapy	FALSE	FALSE		yes	MADRS		NOT_YET_RECRUITING	280	explicit
NCT06895863	NCT06895863	COpenhagen Magnetic Personalized Accelerated Brain Circuit Therapy for Treatment Resistant Depression	DEVICE: MagVenture XP Orange Stimulator and active side of MagVenture COOL-B65 coil.|DEVICE: Device: MagVenture XP Orange Stimulator and active side of MagVenture COOL-B65 coil.|DEVICE: Sham stimulation of the MagVenture MagPro XP Orange Edition Prototype flipping the active side of the MagVenture Cool-B65 coil	digital-combined	DEVICE	DEVICE	device	device-based monotherapy	TRUE	FALSE		no	none		RECRUITING	78	explicit
NCT06902298	NCT06902298	Personalized Ultrasonic Brain Stimulation for Depression (R61)	DEVICE: LTFUS to SCC|DEVICE: LTFUS to ALIC	device	DEVICE	DEVICE	device	device-based monotherapy	FALSE	FALSE		no	none	PHASE1|PHASE2	RECRUITING	30	explicit
NCT06938841	NCT06938841	Maintenance rTMS for Depression (Maitr-De)	DEVICE: Transcranial Magnetic Stimulation (TMS) - Standard maintenance rTMS:|DEVICE: Transcranial Magnetic Stimulation (TMS) - Clustered maintenance rTMS:|DEVICE: Transcranial Magnetic Stimulation (TMS) -- Sham maintenance rTMS	device	DEVICE	DEVICE	device	device-based monotherapy	FALSE	FALSE		no	none		RECRUITING	75	explicit
NCT07039370	NCT07039370	Molecular Signatures of TMS Response in Treatment-Resistant Depression	DEVICE: TMS	digital-combined	DEVICE	DEVICE	device	device-based monotherapy	TRUE	FALSE		no	none		RECRUITING	55	explicit
NCT07052058	NCT07052058	Triple-Blind Randomized Clinical Trial of Tocilizumab vs Placebo: Potential Use of an IL-6 Antagonist as an Adjuvant to Standard Treatment for Treatment-Resistant Major Depression in the Brazilian Public Health System (SUS)	BIOLOGICAL: Tocilizumab|DRUG: Normal Saline (0.9% NaCl)	digital-combined	BIOLOGICAL|DRUG	DRUG	pharmacological	pharmacological monotherapy or augmentation	TRUE	FALSE		yes	HDRS/HAMD	PHASE2	NOT_YET_RECRUITING	32	explicit
NCT07112261	NCT07112261	Avatar Therapy in Virtual Reality for Treatment-Resistant Major Depressive Disorder: A Pilot Study	OTHER: Avatar Therapy	digital-combined	OTHER	DIGITAL	digital-hybrid	has digital component (app/VR/web/telehealth/wearable)	TRUE	FALSE		yes	HDRS/HAMD		ACTIVE_NOT_RECRUITING	15	explicit
NCT07115628	NCT07115628	Accelerated TMS for Treatment-Resistant ECT	DEVICE: Transcranial Magnetic Stimulation	device	DEVICE	DEVICE	device	device-based monotherapy	FALSE	FALSE		yes	HDRS/HAMD		RECRUITING	200	explicit

## Sheet: Methodology
Post-hoc re-classification methodology
Background
The original taxonomy in the locked analytic dataset (TRD_Master_final_with_endpoints_2025-09-18.xlsx)
classified 237 trials into four classes: pharmacological (n=5), device-based neuromodulation (n=56),
biologics/novel (n=1), and digital/combined (n=175, 73.8%). In response to reviewer R2's observation
that the digital/combined category was broad and could obscure clinically meaningful differences, we
performed a post-hoc re-derivation of intervention class to (a) decompose the heterogeneous digital/
combined stratum and (b) audit the original rule-based classifier for sensitivity to keyword-noise
false positives.
Method
The structured `interventions` field of each registry record was parsed into intervention-tag types
(DRUG, DEVICE, BEHAVIORAL, BIOLOGICAL, DIETARY_SUPPLEMENT, PROCEDURE, COMBINATION_PRODUCT, OTHER).
Whole-word regular expression patterns were then applied to (1) trial title and (2) intervention text
to detect:
- Therapeutic device modalities: rTMS, iTBS, TBS, tDCS, tACS, tRNS, ECT, MST, DBS, VNS, tVNS,
photobiomodulation, neurofeedback, CES, focused ultrasound (LIFU), epidural/prefrontal cortical
stimulation, trigeminal nerve stimulation, PEMF, LFMS, deep TMS.
- Digital modalities: mobile/smartphone app, web/internet-based platforms, iCBT, virtual/augmented
reality, chatbot, telehealth/telemedicine/telepsychiatry/teletherapy, wearable/actigraph, EMA,
digital phenotyping, computerized cognitive training, serious games, avatar therapy.
- Biologic/novel agents: psilocybin and other psychedelics, infliximab and other monoclonal
antibodies, cytokine antagonists, fecal microbiota transplant, botulinum toxin, specialized
pro-resolving mediators.
- Psychotherapy: CBT, IPT, MBCT, mindfulness, ACT, behavioral activation, psychodynamic, schema,
metacognitive therapy, memory specificity training, supportive/group therapy.
- Lifestyle/other: exercise/physical activity, diet/nutrition (omega-3, dietary supplements),
sleep deprivation, chronotherapy, bright light therapy.
- Drug: presence of DRUG: tag in interventions field, COMBINATION_PRODUCT tag, or 'pharmacotherapy'.
Specific drug names ALSO recognised when matched as whole words (full list in code).
Critical filters applied to reduce false positives:
1. Description text was NOT used to detect device/psychotherapy modalities, because depression trials
routinely mention these in contextual descriptions of the treatment landscape without using them
as interventions.
2. DEVICE: tags whose name matched diagnostic-only modalities (MRI, fMRI, EEG, PET, polysomnography)
were treated as non-therapeutic and ignored.
3. BEHAVIORAL: tags whose name was a research artefact (Task, Questionnaire, Research Interview,
Brain Scan, Imaging, fMRI) were treated as non-therapeutic and ignored.
4. Generic descriptive terms 'antidepressant', 'placebo', 'augmentation' were NOT treated as drug
signals, because they appear in nearly all depression trials regardless of intervention type.
Decision rules (in priority order):
1. If digital component present → digital-hybrid
2. Elif biologic-novel agent present → biologics-novel
3. Elif device + (drug OR psychotherapy) → multimodal-non-digital
4. Elif psychotherapy + drug → multimodal-non-digital
5. Elif device only → device
6. Elif psychotherapy only → psychotherapy
7. Elif lifestyle only → lifestyle-other
8. Elif lifestyle + drug → multimodal-non-digital
9. Elif drug only → pharmacological
10. Else → unclassified
Caveats
This re-derivation was conducted post-hoc by a single coder, after the September 18 2025 data lock,
to address reviewer concerns. It is descriptive and not intended to replace the pre-specified taxonomy
for primary analyses; rather, it is presented as a transparency exercise that makes within-stratum
heterogeneity visible. Seven trials were flagged for manual review owing to ambiguous registry
data (multiple modalities detected; device inferred from title only with drug-only intervention
field; or no clear modality signal). All classification rules and the per-trial decision trail are
preserved in the Full_Audit sheet.
